# Supplementary material for: A pragmatic cluster randomised controlled trial of a tailored intervention to improve the initial management of suspected encephalitis
Source: PLoS One. 2018 Dec 6;13(12):e0202257. doi: 10.1371/journal.pone.0202257 (PMC6283633; doi:10.1371/journal.pone.0202257)
Supplement: S3 File — (XLSX) [file pone.0202257.s004.xlsx]

## Sheet: EXCEL_AllData_2014-06-25-115724
Study Subject ID	INTERVENTION TYPE	screening_number_E1_C1	sex_E1_C1	searchmethod_E1_C1	alter_consc_E1_C1	altcog_E1_C1	alter_person_E1_C1	agitation_E1_C1	psychosis_E1_C1	somnolence_E1_C1	insomnia_E1_C1	catatonia_E1_C1	mood_E1_C1	alt_sleep_E1_C1	enuresis_E1_C1	irritability_E1_C1	fever_E1_C1	seizures_E1_C1	focal_neuro_E1_C1	focal_weak_E1_C1	oromotor_E1_C1	speech_ab_E1_C1	amnesia_E1_C1	pleocytosis_E1_C1	neuro_enceph_E1_C1	ecg_E1_C1	movement_dis_E1_C1	chorea_E1_C1	athetosis_E1_C1	dystonia_E1_C1	hemibal_E1_C1	stereotypies_E1_C1	orolingual_E1_C1	tics_E1_C1	bradykin_E1_C1	tremor_E1_C1	rigidity_E1_C1	postural_inst_E1_C1	enceph_notcomplete_E1_C1	enceph_died_E1_C1	nausea_E1_C1	headache_E1_C1	rash_E1_C1	neck_pain_E1_C1	myalgia_E1_C1	neck_stiffness_E1_C1	photophobia_E1_C1	sensory_ab_E1_C1	hallucinations_E1_C1
1	Intervention	10001	2	1	1	1	1	1	0	1	1	0	1	1	0	0	0	0	0	0	0	0	0	0	0	0	0	0	0	0	0	0	0	0	0	0	0	0	1	0	0	0	0	0	0	0	0	0	0
2	Intervention	10002	1	1	1	1	1	1	0	1	UNK	UNK	1	UNK	UNK	UNK	0	0	0	0	0	0	UNK	0	0	UNK	0	0	0	0	0	0	0	0	0	0	0	0	1	0	0	0	0	0	UNK	0	0	0	0
3	Intervention	10003	1	1	1	1	1	1	0	0	0	1	0	0	UNK	UNK	0	0	0	0	0	1	UNK	0	1	1	0	0	0	0	0	0	0	0	0	0	0	0	0	0	0	0	0	0	UNK	UNK	1	UNK	UNK
4	Intervention	10004	2	3	1	1	1	1	0	1	UNK	UNK	UNK	UNK	UNK	UNK	1	0	0	0	0	1	1	0	0	1	0	0	0	0	0	0	0	0	0	0	0	0	1	0	0	1	0	0	0	0	0	0	0
5	Control	50001	2	1	1	1	1	0	0	1	0	0	UNK	1	0	1	1	0	0	1	1	0	UNK	1	0	UNK	0	0	0	0	0	0	0	0	0	0	0	0	0	0	1	1	0	1	0	1	1	0	0
6	Control	50002	1	3	0	1	0	1	0	0	0	0	1	0	0	0	0	1	1	1	0	0	1	0	0	UNK	1	0	0	0	0	0	0	0	0	0	0	0	0	0	1	1	0	0	1	1	1	0	0
7	Control	170001	1	1	1	1	0	0	0	1	0	0	0	0	0	0	1	1	1	0	0	UNK	1	0	UNK	1	0	0	0	0	0	0	UNK	0	0	0	0	UNK	0	0	1	0	0	0	0	0	0	1	0
8	Control	50003	1	3	0	0	0	0	0	0	0	0	0	0	0	0	0	1	1	0	0	0	0	1	UNK	UNK	1	0	0	0	0	1	0	0	0	0	1	0	0	0	0	UNK	0	UNK	UNK	UNK	UNK	UNK	UNK
10	Control	50005	1	3	1	UNK	UNK	UNK	UNK	1	UNK	UNK	UNK	UNK	0	UNK	0	1	1	0	0	UNK	UNK	1	0	0	1	0	1	0	0	0	0	0	0	0	1	UNK	0	0	0	UNK	0	UNK	UNK	UNK	UNK	UNK	UNK
11	Intervention	10005	1	1	1	1	1	UNK	UNK	1	UNK	UNK	UNK	UNK	UNK	UNK	1	1	0	0	0	0	1	0	0	1	1	UNK	UNK	UNK	UNK	UNK	UNK	UNK	UNK	1	1	1	1	0	0	0	0	0	UNK	0	0	UNK	UNK
12	Intervention	10006	1	2	1	1	1	UNK	UNK	1	UNK	UNK	UNK	UNK	UNK	UNK	0	0	0	0	0	1	1	0	0	UNK	1	0	0	0	0	0	0	0	0	0	1	0	1	0	0	0	0	0	0	0	0	UNK	UNK
13	Intervention	10007	2	2	1	1	1	1	0	0	0	0	0	0	UNK	UNK	0	1	0	0	0	1	UNK	0	0	0	1	0	0	0	0	0	0	0	0	0	0	1	1	0	UNK	UNK	UNK	UNK	UNK	UNK	UNK	UNK	1
14	Intervention	10008	1	2	1	1	1	UNK	UNK	UNK	UNK	1	1	UNK	UNK	UNK	0	0	1	1	0	0	1	0	0	UNK	1	UNK	UNK	UNK	UNK	UNK	UNK	UNK	UNK	UNK	UNK	1	1	0	0	0	UNK	0	0	0	0	1	UNK
15	Intervention	10009	1	2	1	1	UNK	UNK	UNK	UNK	UNK	UNK	UNK	1	UNK	UNK	0	1	1	1	1	1	1	0	1	1	1	UNK	UNK	UNK	UNK	UNK	UNK	UNK	UNK	1	UNK	1	1	0	UNK	UNK	UNK	UNK	UNK	UNK	UNK	UNK	1
16	Intervention	2001	1	3	1	1	1	1	0	0	0	1	0	0	0	0	1	1	1	0	0	1	0	0	0	0	0	0	0	0	0	0	0	0	0	0	1	0	0	0	0	0	0	0	1	0	0	1	0
17	Intervention	180001	1	3	0	1	1	UNK	UNK	UNK	UNK	UNK	UNK	UNK	UNK	UNK	0	UNK	UNK	UNK	0	1	UNK	UNK	0	UNK	UNK	UNK	UNK	UNK	UNK	UNK	UNK	UNK	UNK	UNK	UNK	1	1	0	UNK	0	UNK	0	0	UNK	UNK	0	UNK
18	Intervention	180002	1	3	1	1	1	1	UNK	UNK	UNK	UNK	UNK	UNK	UNK	UNK	1	UNK	UNK	UNK	UNK	UNK	UNK	1	0	UNK	UNK	UNK	UNK	UNK	UNK	UNK	UNK	UNK	UNK	UNK	UNK	UNK	1	0	1	1	1	UNK	UNK	1	UNK	1	UNK
19	Intervention	10010	1	2	1	1	1	1	UNK	1	UNK	UNK	UNK	1	UNK	UNK	0	0	1	1	1	1	1	1	1	0	1	UNK	UNK	UNK	UNK	UNK	UNK	UNK	UNK	1	1	1	1	0	UNK	UNK	UNK	UNK	UNK	1	UNK	UNK	UNK
20	Intervention	10011	1	2	1	1	1	UNK	UNK	1	UNK	UNK	UNK	UNK	UNK	UNK	1	0	UNK	UNK	1	1	1	0	0	1	1	UNK	UNK	UNK	UNK	UNK	UNK	UNK	UNK	1	UNK	1	1	0	1	UNK	UNK	UNK	UNK	1	UNK	UNK	UNK
21	Intervention	180003	1	1	1	1	1	1	UNK	UNK	UNK	UNK	UNK	UNK	UNK	UNK	1	1	UNK	UNK	UNK	UNK	UNK	1	0	0	UNK	UNK	UNK	UNK	UNK	UNK	UNK	UNK	UNK	UNK	UNK	UNK	1	0	1	UNK	0	0	UNK	0	UNK	UNK	UNK
22	Intervention	180004	1	3	1	1	UNK	1	UNK	UNK	UNK	UNK	UNK	UNK	UNK	UNK	1	UNK	0	UNK	UNK	UNK	UNK	0	0	0	UNK	UNK	UNK	UNK	UNK	UNK	UNK	UNK	UNK	UNK	UNK	UNK	1	0	1	1	UNK	UNK	UNK	UNK	UNK	UNK	UNK
23	Intervention	18005	2	3	1	1	UNK	UNK	UNK	UNK	UNK	UNK	UNK	UNK	UNK	UNK	1	UNK	UNK	UNK	UNK	UNK	UNK	UNK	UNK	UNK	UNK	UNK	UNK	UNK	UNK	UNK	UNK	UNK	UNK	UNK	UNK	UNK	1	0	UNK	1	UNK	UNK	1	UNK	UNK	UNK	UNK
24	Intervention	11001	2	4	1	UNK	UNK	UNK	UNK	UNK	UNK	UNK	UNK	UNK	0	UNK	0	1	1	0	0	0	0	UNK	UNK	UNK	UNK	UNK	UNK	UNK	UNK	UNK	UNK	UNK	UNK	UNK	UNK	1	UNK	UNK	0	1	0	0	0	0	0	0	0
25	Intervention	11002	2	3	UNK	UNK	UNK	UNK	UNK	UNK	UNK	UNK	UNK	UNK	UNK	UNK	1	0	1	UNK	UNK	UNK	UNK	1	UNK	UNK	UNK	UNK	UNK	UNK	UNK	UNK	UNK	UNK	UNK	UNK	UNK	UNK	UNK	UNK	1	1	0	1	UNK	1	1	UNK	UNK
26	Intervention	11003	2	4	1	1	UNK	1	UNK	UNK	UNK	UNK	UNK	UNK	UNK	UNK	1	0	1	UNK	UNK	1	UNK	UNK	UNK	UNK	UNK	UNK	UNK	UNK	UNK	UNK	UNK	UNK	UNK	UNK	UNK	UNK	1	UNK	0	0	0	0	0	0	0	1	UNK
27	Intervention	100001	2	3	1	1	1	0	0	UNK	UNK	0	0	UNK	0	0	0	0	0	0	0	1	UNK	1	0	1	0	0	0	0	0	0	0	0	0	0	0	0	0	0	1	1	1	UNK	UNK	UNK	UNK	0	0
28	Intervention	100002	1	3	1	1	0	0	0	1	0	0	0	0	0	0	1	0	0	0	0	0	0	0	0	0	0	0	0	0	0	0	0	0	0	0	0	0	0	0	0	0	0	0	0	0	0	0	0
29	Intervention	180006	1	3	1	1	1	0	UNK	UNK	UNK	UNK	UNK	UNK	UNK	UNK	UNK	UNK	UNK	UNK	UNK	1	1	UNK	UNK	0	UNK	UNK	UNK	UNK	UNK	UNK	UNK	UNK	UNK	UNK	UNK	UNK	0	0	0	UNK	UNK	UNK	UNK	UNK	UNK	UNK	UNK
30	Control	8001	2	3	1	0	0	0	0	0	0	0	0	0	0	0	1	0	1	1	0	0	0	0	0	0	0	0	0	0	0	0	0	0	0	0	0	0	0	0	1	0	0	0	0	0	0	0	0
31	Control	8002	1	3	0	0	0	0	0	1	0	0	0	1	0	0	1	0	0	0	0	0	0	1	0	0	0	0	0	0	0	0	0	0	0	0	0	0	0	0	1	1	0	1	1	1	1	0	0
32	Intervention	11004	1	4	0	1	UNK	UNK	UNK	UNK	UNK	UNK	UNK	UNK	UNK	UNK	1	0	UNK	UNK	UNK	1	UNK	0	UNK	UNK	UNK	UNK	UNK	UNK	UNK	UNK	UNK	UNK	UNK	UNK	UNK	UNK	1	UNK	1	1	0	UNK	UNK	0	0	UNK	UNK
33	Intervention	11005	1	4	UNK	1	0	UNK	UNK	UNK	UNK	UNK	UNK	UNK	UNK	UNK	0	UNK	1	UNK	UNK	1	1	UNK	UNK	UNK	UNK	UNK	UNK	UNK	UNK	UNK	UNK	UNK	UNK	UNK	UNK	UNK	UNK	UNK	UNK	1	0	UNK	UNK	0	0	UNK	UNK
34	Intervention	11006	2	3	1	UNK	UNK	UNK	UNK	UNK	UNK	UNK	UNK	UNK	UNK	UNK	1	1	1	UNK	UNK	UNK	UNK	0	UNK	UNK	1	UNK	UNK	UNK	UNK	UNK	UNK	UNK	UNK	UNK	1	UNK	UNK	UNK	UNK	UNK	UNK	UNK	UNK	UNK	UNK	UNK	UNK
35	Intervention	180007	1	3	1	1	UNK	1	UNK	UNK	UNK	UNK	UNK	UNK	UNK	UNK	1	1	UNK	UNK	UNK	0	UNK	UNK	0	UNK	UNK	UNK	UNK	UNK	UNK	UNK	UNK	UNK	UNK	UNK	1	UNK	1	0	UNK	UNK	UNK	UNK	1	UNK	UNK	UNK	UNK
36	Intervention	11007	2	4	0	1	UNK	UNK	UNK	UNK	UNK	UNK	1	UNK	UNK	UNK	UNK	0	UNK	1	1	1	1	0	UNK	UNK	UNK	UNK	UNK	UNK	UNK	UNK	1	UNK	UNK	UNK	UNK	1	UNK	UNK	0	1	0	UNK	UNK	0	0	UNK	UNK
37	Intervention	11008	2	4	0	1	0	UNK	UNK	UNK	UNK	UNK	UNK	UNK	UNK	UNK	0	0	1	1	UNK	0	UNK	0	UNK	UNK	UNK	UNK	UNK	UNK	UNK	UNK	UNK	UNK	UNK	UNK	UNK	UNK	UNK	UNK	1	1	0	UNK	UNK	1	1	UNK	UNK
38	Control	50006	2	3	1	1	1	1	0	UNK	UNK	0	1	1	0	0	0	1	1	0	1	1	0	0	1	UNK	0	0	0	0	0	0	0	0	0	0	0	0	0	0	0	0	0	0	0	0	0	0	1
39	Intervention	180008	2	3	UNK	1	1	UNK	UNK	1	UNK	UNK	UNK	1	UNK	UNK	0	UNK	1	1	1	1	1	UNK	UNK	UNK	1	UNK	UNK	UNK	UNK	UNK	1	1	UNK	UNK	UNK	1	1	0	UNK	UNK	UNK	UNK	UNK	0	UNK	UNK	UNK
40	Control	50007	2	1	1	1	1	0	0	1	UNK	0	1	UNK	0	0	0	0	0	0	0	0	0	UNK	0	UNK	0	0	0	0	0	0	0	0	0	0	0	0	0	0	0	0	0	0	0	0	0	0	0
41	Control	50008	1	1	1	1	UNK	UNK	0	0	1	0	0	1	0	0	0	0	UNK	1	0	0	0	UNK	0	UNK	0	0	0	0	0	0	0	0	0	1	0	1	0	0	1	1	0	1	0	1	1	0	1
42	Intervention	180009	1	3	1	1	0	UNK	UNK	UNK	UNK	UNK	UNK	UNK	UNK	UNK	1	1	UNK	UNK	UNK	UNK	UNK	UNK	UNK	UNK	UNK	UNK	UNK	UNK	UNK	UNK	UNK	UNK	UNK	UNK	UNK	UNK	1	0	1	1	UNK	UNK	1	UNK	UNK	UNK	UNK
43	Intervention	180010	1	3	0	1	1	UNK	1	UNK	UNK	1	UNK	UNK	UNK	UNK	1	UNK	UNK	0	UNK	1	UNK	UNK	UNK	UNK	UNK	UNK	UNK	UNK	UNK	UNK	UNK	UNK	UNK	UNK	UNK	0	1	0	UNK	0	0	UNK	UNK	0	UNK	0	1
44	Intervention	180011	2	3	1	1	1	1	UNK	UNK	UNK	UNK	1	UNK	UNK	UNK	UNK	1	UNK	UNK	UNK	1	UNK	UNK	UNK	UNK	UNK	UNK	UNK	UNK	UNK	UNK	UNK	1	UNK	UNK	UNK	UNK	1	0	UNK	UNK	UNK	UNK	UNK	UNK	UNK	UNK	UNK
45	Intervention	130001	2	1	UNK	UNK	1	1	UNK	UNK	UNK	UNK	UNK	UNK	UNK	1	0	0	0	UNK	UNK	UNK	UNK	1	0	0	1	UNK	UNK	UNK	UNK	UNK	UNK	UNK	UNK	1	1	UNK	1	0	0	UNK	0	UNK	UNK	UNK	UNK	UNK	UNK
46	Intervention	130002	2	1	UNK	UNK	1	1	0	UNK	UNK	UNK	UNK	UNK	UNK	1	1	0	1	0	0	0	UNK	1	0	0	1	UNK	UNK	1	UNK	UNK	UNK	UNK	UNK	1	UNK	UNK	1	0	1	UNK	UNK	1	UNK	1	UNK	UNK	UNK
47	Control	50009	1	1	1	1	1	1	1	0	0	0	1	1	0	0	0	0	0	1	0	0	0	UNK	1	UNK	1	0	0	0	1	0	0	0	0	1	1	1	0	0	1	0	1	0	0	0	0	0	1
48	Intervention	130004	1	1	UNK	0	0	0	UNK	0	0	UNK	UNK	0	0	0	1	0	0	0	UNK	0	UNK	UNK	0	0	0	0	UNK	UNK	UNK	UNK	UNK	UNK	UNK	UNK	UNK	UNK	1	0	1	UNK	1	UNK	UNK	UNK	UNK	UNK	UNK
49	Control	50010	1	1	1	1	1	1	0	0	0	0	1	UNK	0	0	1	0	0	0	1	1	0	1	UNK	UNK	1	0	0	1	0	0	0	0	0	0	0	0	0	0	1	1	1	0	0	0	0	0	0
50	Intervention	130003	2	1	1	1	0	1	0	1	0	0	0	1	0	UNK	1	0	1	UNK	UNK	1	1	1	1	1	UNK	UNK	UNK	UNK	UNK	UNK	UNK	UNK	UNK	UNK	1	UNK	1	0	1	1	0	0	0	1	0	UNK	UNK
51	Control	50011	1	1	0	1	0	0	0	0	0	0	0	0	0	0	0	0	0	0	1	1	0	1	0	0	0	0	0	0	0	0	0	0	0	0	0	0	0	0	1	1	0	0	0	0	0	0	0
52	Control	2201	2	3	1	1	0	UNK	UNK	UNK	UNK	UNK	UNK	UNK	0	0	1	UNK	UNK	UNK	1	1	1	0	0	0	0	UNK	UNK	UNK	UNK	UNK	UNK	UNK	1	UNK	UNK	UNK	1	UNK	0	0	UNK	UNK	UNK	UNK	UNK	0	0
53	Control	2202	1	3	0	0	1	1	UNK	1	0	UNK	UNK	UNK	UNK	1	1	0	UNK	UNK	UNK	UNK	UNK	1	UNK	UNK	UNK	UNK	UNK	UNK	UNK	UNK	UNK	UNK	UNK	UNK	UNK	UNK	1	0	1	UNK	0	UNK	UNK	UNK	UNK	UNK	UNK
54	Intervention	11009	1	3	0	UNK	0	UNK	UNK	UNK	UNK	UNK	UNK	UNK	UNK	1	UNK	UNK	UNK	UNK	UNK	UNK	UNK	1	UNK	UNK	UNK	UNK	UNK	UNK	UNK	UNK	UNK	UNK	UNK	UNK	UNK	UNK	UNK	UNK	0	UNK	0	UNK	UNK	UNK	UNK	UNK	UNK
55	Intervention	11010	2	3	1	UNK	UNK	UNK	UNK	UNK	UNK	UNK	UNK	UNK	UNK	UNK	1	1	1	1	UNK	UNK	UNK	0	UNK	UNK	UNK	UNK	UNK	UNK	UNK	UNK	UNK	UNK	UNK	UNK	UNK	UNK	UNK	UNK	UNK	UNK	UNK	UNK	UNK	UNK	UNK	UNK	UNK
56	Intervention	11011	1	3	UNK	UNK	UNK	UNK	UNK	UNK	UNK	UNK	UNK	UNK	UNK	1	1	0	UNK	UNK	UNK	UNK	UNK	1	UNK	UNK	UNK	UNK	UNK	UNK	UNK	UNK	UNK	UNK	UNK	UNK	UNK	UNK	UNK	UNK	UNK	UNK	0	UNK	UNK	UNK	UNK	UNK	UNK
57	Intervention	11012	2	3	1	UNK	UNK	UNK	UNK	UNK	UNK	UNK	UNK	UNK	UNK	UNK	1	UNK	UNK	UNK	UNK	UNK	UNK	UNK	UNK	UNK	UNK	UNK	UNK	UNK	UNK	0	UNK	UNK	UNK	UNK	UNK	UNK	UNK	UNK	UNK	UNK	0	UNK	UNK	UNK	UNK	UNK	UNK
58	Intervention	11013	1	3	UNK	UNK	UNK	UNK	UNK	UNK	UNK	UNK	UNK	UNK	UNK	UNK	1	0	UNK	UNK	UNK	UNK	UNK	1	UNK	UNK	UNK	UNK	UNK	UNK	UNK	UNK	UNK	UNK	UNK	UNK	UNK	UNK	UNK	UNK	1	1	0	UNK	UNK	0	0	UNK	UNK
59	Intervention	11014	1	3	UNK	UNK	UNK	UNK	UNK	UNK	UNK	UNK	UNK	UNK	UNK	UNK	0	UNK	UNK	UNK	UNK	UNK	UNK	1	UNK	UNK	UNK	UNK	UNK	UNK	UNK	UNK	UNK	UNK	UNK	UNK	UNK	UNK	UNK	UNK	0	UNK	0	UNK	UNK	UNK	UNK	UNK	UNK
60	Intervention	11015	2	3	UNK	UNK	UNK	UNK	UNK	UNK	UNK	UNK	UNK	UNK	UNK	UNK	1	1	UNK	UNK	UNK	UNK	UNK	0	UNK	UNK	UNK	UNK	UNK	UNK	UNK	UNK	UNK	UNK	UNK	UNK	UNK	UNK	UNK	UNK	0	UNK	0	UNK	UNK	UNK	UNK	UNK	UNK
61	Intervention	11016	1	4	1	UNK	UNK	UNK	UNK	UNK	UNK	UNK	UNK	UNK	UNK	UNK	1	1	UNK	UNK	UNK	UNK	UNK	0	UNK	UNK	UNK	UNK	UNK	UNK	UNK	UNK	UNK	UNK	UNK	UNK	UNK	UNK	UNK	UNK	1	UNK	0	UNK	UNK	UNK	UNK	UNK	UNK
62	Intervention	11017	1	4	UNK	UNK	1	1	UNK	UNK	UNK	UNK	UNK	UNK	UNK	UNK	0	UNK	UNK	1	UNK	1	UNK	0	UNK	UNK	UNK	UNK	UNK	UNK	UNK	0	UNK	UNK	UNK	UNK	UNK	0	UNK	UNK	1	UNK	UNK	UNK	UNK	UNK	UNK	UNK	UNK
63	Intervention	140001	2	1	UNK	0	0	0	0	0	0	0	UNK	0	UNK	1	1	0	0	0	UNK	0	UNK	UNK	0	UNK	1	0	0	0	0	0	0	0	0	0	1	1	0	0	1	1	0	1	1	1	0	0	0
64	Intervention	10012	2	3	1	1	1	1	UNK	1	UNK	UNK	UNK	UNK	UNK	UNK	1	1	1	1	UNK	1	1	1	0	1	UNK	UNK	UNK	UNK	UNK	UNK	UNK	UNK	UNK	0	UNK	UNK	1	0	1	1	UNK	1	1	1	0	1	1
65	Intervention	10013	2	1	1	1	1	UNK	UNK	UNK	UNK	UNK	UNK	UNK	UNK	UNK	1	1	0	0	1	1	1	1	0	UNK	1	UNK	UNK	UNK	UNK	UNK	UNK	UNK	UNK	UNK	UNK	1	1	0	UNK	UNK	UNK	UNK	UNK	UNK	UNK	UNK	UNK
66	Intervention	10014	2	1	1	1	1	UNK	UNK	1	UNK	UNK	UNK	1	UNK	UNK	1	0	1	1	1	1	1	0	1	1	1	UNK	UNK	UNK	UNK	UNK	UNK	UNK	UNK	UNK	UNK	1	1	0	UNK	UNK	UNK	UNK	UNK	UNK	UNK	UNK	UNK
67	Intervention	1015	1	1	1	1	1	UNK	UNK	UNK	UNK	UNK	1	1	UNK	UNK	1	1	UNK	1	1	1	1	1	1	1	1	UNK	UNK	UNK	UNK	UNK	UNK	UNK	UNK	UNK	UNK	1	1	0	UNK	UNK	UNK	UNK	UNK	UNK	UNK	UNK	UNK
68	Control	2203	2	3	0	UNK	1	1	UNK	UNK	UNK	0	UNK	UNK	0	0	1	UNK	0	0	UNK	1	UNK	1	0	0	0	0	0	0	0	0	0	0	0	0	0	0	0	0	1	UNK	1	UNK	UNK	UNK	UNK	UNK	1
69	Control	50012	1	3	UNK	1	UNK	0	0	1	0	0	0	UNK	0	0	1	0	0	0	0	1	1	0	0	UNK	0	0	0	0	0	0	0	0	0	0	0	0	0	0	0	0	0	0	0	0	0	0	1
70	Control	2204	1	1	UNK	1	1	UNK	UNK	UNK	UNK	UNK	UNK	UNK	0	0	0	1	1	0	UNK	1	UNK	0	0	UNK	1	1	UNK	UNK	UNK	UNK	UNK	UNK	UNK	UNK	UNK	1	0	0	0	0	0	UNK	UNK	1	UNK	0	0
71	Intervention	10016	2	1	1	1	1	1	1	UNK	UNK	UNK	UNK	1	UNK	UNK	0	0	0	0	0	1	1	1	0	0	1	UNK	UNK	UNK	UNK	1	UNK	UNK	UNK	UNK	UNK	UNK	1	0	UNK	UNK	UNK	UNK	UNK	UNK	UNK	UNK	1
72	Control	22005	2	1	UNK	0	1	0	0	0	0	0	0	0	0	0	1	0	1	UNK	UNK	1	0	1	0	0	1	UNK	UNK	UNK	UNK	UNK	UNK	UNK	UNK	1	UNK	1	0	0	UNK	0	UNK	UNK	0	UNK	UNK	UNK	0
74	Intervention	10017	1	3	1	1	1	1	UNK	UNK	UNK	UNK	1	UNK	UNK	UNK	1	1	0	0	0	UNK	1	0	0	0	UNK	UNK	UNK	UNK	UNK	UNK	UNK	UNK	UNK	UNK	UNK	UNK	1	0	UNK	UNK	0	UNK	UNK	UNK	UNK	UNK	UNK
75	Intervention	11018	1	4	UNK	1	UNK	1	UNK	UNK	UNK	UNK	UNK	UNK	UNK	UNK	UNK	UNK	UNK	UNK	UNK	UNK	UNK	UNK	UNK	UNK	UNK	UNK	UNK	UNK	UNK	UNK	UNK	UNK	UNK	UNK	UNK	UNK	UNK	UNK	0	1	UNK	UNK	UNK	UNK	UNK	1	UNK
76	Control	50013	2	3	0	0	0	0	0	0	0	0	0	0	0	0	0	0	0	0	0	0	0	1	UNK	UNK	0	0	0	0	0	0	0	0	0	0	0	0	0	0	0	1	0	1	0	0	1	0	0
77	Control	50014	1	3	0	1	1	1	0	0	0	0	1	0	0	0	0	0	0	0	0	0	0	0	UNK	UNK	0	0	0	0	0	0	0	0	0	1	0	0	0	0	0	1	0	0	0	0	0	0	1
78	Control	50015	2	3	0	1	0	0	0	0	1	0	0	0	0	0	0	0	0	1	0	1	1	0	0	UNK	0	0	0	0	0	0	0	0	0	1	0	1	0	0	0	1	0	0	0	0	0	0	0
79	Intervention	11019	2	3	UNK	UNK	UNK	UNK	UNK	UNK	UNK	UNK	UNK	UNK	UNK	UNK	1	UNK	UNK	UNK	UNK	UNK	UNK	1	UNK	UNK	UNK	UNK	UNK	UNK	UNK	UNK	UNK	UNK	UNK	UNK	UNK	UNK	UNK	UNK	UNK	UNK	UNK	UNK	UNK	UNK	UNK	UNK	UNK
80	Control	50016	2	3	1	UNK	0	0	0	0	UNK	1	UNK	UNK	0	0	0	0	UNK	UNK	UNK	0	0	0	0	UNK	0	0	0	1	0	0	0	0	0	0	1	1	0	0	1	0	0	0	0	0	0	0	0
81	Intervention	11020	2	4	1	UNK	UNK	UNK	UNK	UNK	UNK	UNK	UNK	UNK	UNK	1	1	1	UNK	1	UNK	UNK	UNK	UNK	UNK	UNK	UNK	UNK	UNK	UNK	UNK	UNK	UNK	UNK	UNK	UNK	UNK	UNK	UNK	UNK	UNK	UNK	0	UNK	UNK	UNK	UNK	UNK	UNK
82	Control	50017	1	3	0	1	0	0	0	1	0	0	0	0	0	0	1	0	0	0	1	UNK	0	1	1	UNK	0	0	0	0	0	0	0	0	0	0	0	0	0	0	0	0	0	0	0	0	0	0	0
83	Intervention	2003	2	3	0	1	1	1	UNK	1	UNK	UNK	1	UNK	0	0	0	0	1	UNK	UNK	1	UNK	1	0	0	1	UNK	UNK	UNK	UNK	UNK	UNK	UNK	UNK	UNK	UNK	UNK	0	0	1	UNK	UNK	UNK	1	1	0	UNK	UNK
84	Control	50018	1	3	UNK	UNK	UNK	UNK	UNK	0	UNK	UNK	UNK	UNK	0	0	0	1	1	0	1	UNK	UNK	0	UNK	UNK	0	0	0	0	0	0	1	0	0	0	1	0	0	0	0	UNK	0	UNK	UNK	UNK	UNK	0	UNK
85	Control	22006	2	1	UNK	1	1	1	UNK	1	UNK	UNK	UNK	UNK	0	0	0	0	1	UNK	UNK	UNK	UNK	0	0	UNK	1	UNK	UNK	1	UNK	UNK	UNK	UNK	UNK	UNK	UNK	UNK	1	0	UNK	0	UNK	UNK	UNK	UNK	UNK	UNK	1
86	Intervention	11021	1	4	UNK	UNK	UNK	UNK	UNK	UNK	UNK	UNK	UNK	UNK	UNK	1	1	UNK	UNK	UNK	UNK	UNK	UNK	1	UNK	UNK	UNK	UNK	UNK	UNK	UNK	UNK	UNK	UNK	UNK	UNK	UNK	UNK	UNK	UNK	1	UNK	0	UNK	UNK	UNK	UNK	UNK	UNK
87	Intervention	11022	1	1	UNK	UNK	UNK	UNK	UNK	UNK	UNK	UNK	UNK	1	UNK	1	1	UNK	1	UNK	UNK	UNK	UNK	1	UNK	UNK	UNK	UNK	UNK	UNK	UNK	UNK	UNK	UNK	UNK	UNK	UNK	UNK	UNK	UNK	0	UNK	1	UNK	UNK	UNK	UNK	UNK	UNK
88	Intervention	10018	1	2	1	1	1	1	UNK	UNK	UNK	UNK	1	1	UNK	UNK	0	0	0	0	UNK	1	1	0	0	0	UNK	UNK	UNK	UNK	UNK	UNK	UNK	UNK	UNK	UNK	UNK	UNK	1	0	1	UNK	UNK	UNK	UNK	UNK	UNK	UNK	UNK
89	Intervention	10019	2	1	1	1	1	1	UNK	UNK	UNK	UNK	UNK	UNK	UNK	UNK	0	1	1	0	1	1	1	0	1	1	1	UNK	UNK	UNK	UNK	UNK	UNK	UNK	UNK	UNK	UNK	1	1	0	UNK	UNK	UNK	UNK	UNK	1	UNK	UNK	UNK
91	Control	22007	1	1	UNK	1	1	1	UNK	1	UNK	UNK	UNK	UNK	0	0	1	UNK	UNK	UNK	UNK	UNK	UNK	1	0	0	0	UNK	UNK	UNK	UNK	UNK	UNK	UNK	UNK	UNK	UNK	UNK	0	0	1	1	UNK	UNK	UNK	1	1	UNK	UNK
92	Control	22008	1	3	UNK	1	1	1	UNK	UNK	UNK	UNK	1	UNK	0	0	0	UNK	UNK	UNK	1	1	UNK	1	0	UNK	UNK	UNK	UNK	UNK	UNK	UNK	UNK	UNK	UNK	UNK	UNK	UNK	1	0	1	1	UNK	UNK	UNK	UNK	UNK	UNK	UNK
93	Control	22009	2	1	UNK	UNK	1	UNK	UNK	UNK	UNK	UNK	UNK	UNK	UNK	UNK	0	UNK	1	UNK	UNK	UNK	UNK	0	0	0	1	UNK	UNK	UNK	UNK	UNK	UNK	UNK	UNK	UNK	1	UNK	1	0	0	UNK	0	UNK	UNK	0	UNK	UNK	UNK
94	Intervention	3	2	3	0	UNK	UNK	UNK	UNK	UNK	UNK	UNK	UNK	UNK	0	0	0	0	0	1	0	0	0	0	0	UNK	0	0	0	0	0	UNK	UNK	UNK	UNK	UNK	UNK	UNK	0	0	1	1	0	0	0	0	0	0	0
95	Intervention	160001	1	1	1	1	UNK	0	0	1	0	0	0	0	1	0	1	1	0	0	0	0	0	UNK	1	UNK	0	0	0	0	0	0	0	0	0	0	0	UNK	0	0	0	0	0	0	0	0	0	0	0
96	Control	22010	2	1	0	1	1	1	UNK	1	UNK	UNK	1	UNK	1	1	0	0	UNK	UNK	UNK	UNK	UNK	0	0	1	0	UNK	UNK	UNK	UNK	UNK	UNK	UNK	UNK	UNK	UNK	UNK	1	0	0	1	UNK	UNK	UNK	0	UNK	UNK	UNK
97	Intervention	11023	2	4	1	UNK	UNK	UNK	UNK	UNK	UNK	UNK	UNK	UNK	UNK	UNK	0	1	UNK	UNK	UNK	UNK	UNK	UNK	UNK	UNK	UNK	UNK	UNK	UNK	UNK	UNK	UNK	UNK	UNK	UNK	UNK	UNK	UNK	UNK	1	UNK	0	UNK	UNK	UNK	UNK	UNK	UNK
98	Intervention	11024	2	3	1	UNK	UNK	UNK	UNK	UNK	UNK	UNK	UNK	UNK	UNK	UNK	1	1	1	1	UNK	UNK	UNK	0	UNK	UNK	UNK	UNK	UNK	UNK	UNK	UNK	UNK	UNK	UNK	UNK	UNK	UNK	UNK	UNK	0	UNK	0	UNK	UNK	UNK	UNK	UNK	UNK
99	Intervention	180019	1	3	UNK	UNK	1	UNK	UNK	1	UNK	UNK	UNK	UNK	UNK	UNK	0	0	UNK	UNK	UNK	UNK	UNK	UNK	UNK	UNK	UNK	UNK	UNK	UNK	UNK	UNK	UNK	UNK	UNK	UNK	UNK	UNK	1	0	1	1	0	0	UNK	UNK	0	UNK	UNK
100	Intervention	180020	2	3	1	1	1	UNK	UNK	1	UNK	UNK	UNK	UNK	UNK	UNK	1	1	UNK	UNK	UNK	UNK	UNK	UNK	UNK	UNK	UNK	UNK	UNK	UNK	UNK	UNK	UNK	UNK	UNK	UNK	UNK	UNK	1	0	UNK	1	UNK	1	UNK	1	1	UNK	UNK
101	Control	22011	2	1	UNK	1	1	UNK	UNK	UNK	UNK	UNK	UNK	UNK	0	0	1	UNK	UNK	UNK	UNK	UNK	UNK	1	1	1	UNK	UNK	UNK	UNK	UNK	UNK	UNK	UNK	UNK	UNK	UNK	UNK	1	0	UNK	1	UNK	UNK	UNK	UNK	UNK	UNK	UNK
102	Intervention	102	2	3	0	0	0	0	0	1	0	0	0	0	0	0	UNK	0	0	0	0	0	0	0	0	0	0	0	0	0	UNK	UNK	UNK	UNK	UNK	UNK	UNK	UNK	1	0	0	0	0	0	0	1	0	0	0
103	Control	22012	1	1	UNK	1	1	UNK	UNK	UNK	UNK	UNK	UNK	UNK	0	0	UNK	UNK	0	0	UNK	UNK	UNK	1	0	1	UNK	UNK	UNK	UNK	UNK	UNK	UNK	UNK	UNK	UNK	UNK	UNK	1	0	1	1	UNK	UNK	UNK	UNK	0	UNK	UNK
105	Intervention	230001	2	1	1	1	1	0	0	1	0	0	0	1	0	0	1	1	1	0	0	UNK	UNK	UNK	UNK	UNK	0	0	0	0	0	0	0	0	0	0	0	0	1	0	0	0	0	0	0	0	0	0	0
106	Control	22013	2	3	1	1	UNK	UNK	UNK	UNK	UNK	UNK	UNK	UNK	0	0	1	UNK	1	1	UNK	1	UNK	0	UNK	0	UNK	UNK	UNK	UNK	UNK	UNK	UNK	UNK	UNK	UNK	UNK	UNK	1	0	1	UNK	UNK	UNK	UNK	UNK	UNK	UNK	UNK
107	Control	70001	1	1	1	1	1	1	UNK	0	UNK	UNK	UNK	UNK	UNK	UNK	0	1	1	0	1	1	UNK	0	1	UNK	UNK	UNK	UNK	UNK	UNK	UNK	UNK	UNK	UNK	UNK	UNK	UNK	0	0	UNK	UNK	UNK	UNK	UNK	UNK	UNK	UNK	UNK
108	Intervention	180013	1	1	1	1	UNK	1	UNK	UNK	UNK	UNK	UNK	UNK	UNK	UNK	0	UNK	UNK	UNK	UNK	1	UNK	UNK	UNK	UNK	UNK	UNK	UNK	UNK	UNK	UNK	UNK	UNK	UNK	UNK	UNK	UNK	1	0	0	1	0	UNK	UNK	0	0	UNK	UNK
109	Intervention	180015	1	1	UNK	1	1	UNK	UNK	UNK	UNK	UNK	UNK	UNK	UNK	UNK	UNK	UNK	UNK	UNK	UNK	1	UNK	UNK	UNK	UNK	UNK	UNK	UNK	UNK	UNK	UNK	UNK	UNK	UNK	UNK	UNK	UNK	1	UNK	0	UNK	1	0	UNK	0	UNK	UNK	1
110	Intervention	180016	1	1	UNK	1	UNK	1	UNK	UNK	UNK	UNK	UNK	UNK	UNK	UNK	1	UNK	0	1	UNK	1	UNK	UNK	UNK	UNK	UNK	UNK	UNK	UNK	UNK	UNK	UNK	UNK	UNK	UNK	UNK	1	1	0	0	1	0	1	UNK	1	0	1	UNK
111	Control	22014	1	3	0	1	UNK	UNK	UNK	UNK	UNK	UNK	UNK	UNK	UNK	UNK	1	UNK	1	UNK	0	UNK	UNK	0	0	0	1	UNK	UNK	UNK	UNK	UNK	UNK	1	UNK	UNK	UNK	1	1	0	0	1	0	UNK	UNK	0	0	0	UNK
112	Intervention	180012	1	1	0	1	1	UNK	UNK	UNK	UNK	UNK	UNK	UNK	UNK	UNK	1	UNK	0	1	UNK	UNK	UNK	UNK	UNK	UNK	UNK	UNK	UNK	UNK	UNK	UNK	UNK	UNK	UNK	0	UNK	1	1	0	UNK	1	0	UNK	UNK	0	UNK	UNK	UNK
113	Intervention	10021	2	2	0	0	1	UNK	UNK	UNK	UNK	UNK	UNK	UNK	UNK	UNK	0	0	UNK	UNK	UNK	UNK	UNK	1	0	0	1	UNK	UNK	UNK	UNK	UNK	UNK	UNK	UNK	UNK	UNK	1	1	0	UNK	1	1	UNK	UNK	UNK	UNK	UNK	1
114	Intervention	230002	1	1	1	1	0	1	UNK	UNK	UNK	0	UNK	UNK	UNK	UNK	1	0	1	1	UNK	1	1	1	0	UNK	0	1	UNK	UNK	UNK	UNK	UNK	UNK	UNK	UNK	UNK	1	1	0	1	1	0	UNK	UNK	0	0	UNK	UNK
115	Control	22015	1	3	UNK	1	UNK	UNK	UNK	1	UNK	UNK	UNK	UNK	0	0	1	0	UNK	1	UNK	UNK	UNK	0	0	0	UNK	UNK	UNK	UNK	UNK	UNK	UNK	UNK	UNK	UNK	UNK	UNK	1	0	UNK	UNK	UNK	UNK	UNK	1	UNK	UNK	UNK
116	Intervention	116	2	1	1	1	UNK	UNK	UNK	UNK	UNK	UNK	UNK	UNK	UNK	UNK	0	UNK	UNK	UNK	UNK	UNK	UNK	UNK	0	0	UNK	0	UNK	UNK	UNK	UNK	UNK	UNK	UNK	UNK	UNK	UNK	1	0	UNK	UNK	1	UNK	UNK	UNK	UNK	UNK	UNK
117	Intervention	5	1	1	0	1	UNK	UNK	UNK	UNK	UNK	UNK	UNK	UNK	UNK	UNK	0	UNK	UNK	UNK	UNK	UNK	UNK	UNK	0	UNK	UNK	UNK	UNK	UNK	UNK	UNK	UNK	UNK	UNK	UNK	UNK	UNK	1	0	UNK	UNK	0	UNK	UNK	UNK	UNK	UNK	UNK
118	Intervention	140002	2	1	1	1	1	1	0	1	0	0	1	0	0	1	1	0	1	1	0	1	0	UNK	1	UNK	0	0	0	0	0	0	0	0	0	1	1	1	0	0	1	1	0	1	0	1	1	1	0
119	Intervention	180023	1	1	1	1	UNK	UNK	UNK	UNK	UNK	UNK	UNK	UNK	UNK	UNK	0	UNK	UNK	0	UNK	UNK	UNK	UNK	UNK	UNK	UNK	UNK	UNK	UNK	UNK	UNK	UNK	UNK	UNK	1	UNK	UNK	1	0	1	1	UNK	UNK	UNK	1	UNK	UNK	UNK
120	Intervention	180017	1	3	1	UNK	UNK	UNK	UNK	UNK	UNK	UNK	UNK	UNK	UNK	UNK	1	UNK	UNK	UNK	UNK	UNK	UNK	UNK	UNK	UNK	UNK	UNK	UNK	UNK	UNK	UNK	UNK	UNK	UNK	1	UNK	1	1	0	1	1	1	UNK	UNK	1	1	UNK	UNK
121	Intervention	11025	1	3	1	UNK	UNK	UNK	UNK	UNK	UNK	UNK	UNK	UNK	UNK	UNK	UNK	UNK	1	1	UNK	1	UNK	1	UNK	UNK	UNK	UNK	UNK	UNK	UNK	UNK	UNK	UNK	UNK	UNK	UNK	1	UNK	UNK	UNK	1	UNK	UNK	UNK	UNK	UNK	UNK	UNK
122	Control	12003	2	2	1	1	UNK	UNK	UNK	UNK	UNK	UNK	UNK	UNK	UNK	UNK	0	1	1	1	UNK	0	1	0	0	UNK	0	0	0	0	0	0	0	0	0	UNK	UNK	1	1	0	0	1	0	0	0	0	0	1	0
123	Intervention	180018	1	1	1	1	1	1	UNK	UNK	UNK	UNK	UNK	UNK	UNK	UNK	1	UNK	0	0	UNK	0	UNK	UNK	UNK	UNK	UNK	UNK	UNK	UNK	UNK	UNK	UNK	UNK	UNK	UNK	UNK	UNK	1	0	1	UNK	0	UNK	UNK	UNK	UNK	UNK	UNK
124	Control	70002	2	1	1	1	1	1	UNK	UNK	UNK	UNK	UNK	UNK	UNK	UNK	0	1	1	1	UNK	UNK	UNK	UNK	0	UNK	1	UNK	UNK	UNK	UNK	UNK	UNK	UNK	UNK	UNK	1	1	0	0	UNK	UNK	UNK	UNK	UNK	UNK	UNK	UNK	1
125	Control	70003	1	2	1	0	UNK	UNK	UNK	UNK	UNK	UNK	UNK	UNK	UNK	UNK	0	1	1	UNK	1	1	UNK	UNK	0	UNK	UNK	UNK	UNK	UNK	UNK	UNK	UNK	UNK	UNK	UNK	UNK	UNK	0	0	UNK	UNK	UNK	UNK	UNK	UNK	UNK	UNK	UNK
126	Intervention	11026	1	3	1	UNK	1	UNK	UNK	UNK	UNK	UNK	UNK	1	UNK	1	1	UNK	UNK	UNK	UNK	UNK	UNK	1	UNK	UNK	UNK	UNK	UNK	UNK	UNK	UNK	UNK	UNK	UNK	UNK	UNK	UNK	UNK	UNK	0	UNK	0	UNK	UNK	UNK	UNK	UNK	UNK
127	Control	70004	1	3	1	UNK	1	1	UNK	UNK	UNK	UNK	UNK	UNK	UNK	UNK	1	UNK	1	1	UNK	UNK	UNK	0	0	UNK	UNK	UNK	UNK	UNK	UNK	UNK	UNK	UNK	UNK	UNK	UNK	UNK	0	0	1	UNK	UNK	UNK	UNK	UNK	UNK	UNK	UNK
128	Control	70005	2	1	1	1	1	1	UNK	1	UNK	UNK	UNK	UNK	UNK	UNK	1	UNK	1	1	UNK	UNK	UNK	1	0	UNK	UNK	UNK	UNK	UNK	UNK	UNK	UNK	UNK	UNK	UNK	UNK	UNK	0	0	UNK	1	UNK	UNK	UNK	UNK	UNK	UNK	UNK
129	Intervention	180014	2	3	UNK	1	1	UNK	UNK	UNK	UNK	UNK	UNK	UNK	UNK	UNK	1	UNK	0	0	UNK	UNK	1	UNK	UNK	UNK	UNK	UNK	UNK	UNK	UNK	UNK	UNK	UNK	UNK	UNK	UNK	0	1	0	1	1	0	UNK	UNK	0	0	UNK	UNK
130	Intervention	180024	1	1	0	1	1	UNK	UNK	UNK	UNK	UNK	UNK	UNK	UNK	UNK	1	UNK	UNK	UNK	UNK	1	UNK	UNK	UNK	UNK	UNK	UNK	UNK	UNK	UNK	UNK	UNK	UNK	UNK	UNK	UNK	UNK	1	0	1	UNK	UNK	UNK	UNK	UNK	0	UNK	UNK
131	Intervention	131	2	3	0	0	0	0	0	0	0	0	0	0	0	0	1	0	0	0	0	0	0	0	0	0	0	0	0	0	0	0	0	0	0	0	0	0	1	0	1	1	0	0	0	0	0	0	0
132	Intervention	180022	1	1	1	1	1	1	UNK	1	UNK	UNK	1	UNK	UNK	UNK	1	UNK	0	0	UNK	UNK	UNK	UNK	UNK	UNK	UNK	UNK	UNK	UNK	UNK	UNK	UNK	UNK	UNK	UNK	UNK	UNK	1	0	1	1	0	0	UNK	0	0	UNK	1
133	Intervention	160002	1	1	0	1	0	0	0	1	0	0	0	1	0	0	0	0	0	0	0	1	0	0	0	0	0	0	0	0	0	0	0	0	0	0	0	1	0	0	0	0	0	0	1	0	0	0	0
134	Intervention	134	2	3	0	0	0	0	0	0	0	0	0	0	0	0	0	0	0	0	0	0	0	0	0	0	0	0	0	0	0	0	0	0	0	0	0	0	0	0	1	1	0	1	0	1	1	0	0
135	Intervention	160003	1	1	0	1	0	0	0	1	0	0	0	1	0	0	1	0	0	0	0	0	0	0	0	0	0	0	0	0	0	0	0	0	0	0	0	0	0	0	0	0	1	0	0	0	0	0	0
136	Intervention	160004	2	1	0	0	0	0	0	0	0	0	0	0	0	0	1	0	0	0	0	1	0	0	0	0	1	0	0	0	0	0	0	0	0	0	0	1	0	0	1	1	0	0	0	0	0	0	0
137	Intervention	10020	2	1	1	1	UNK	UNK	UNK	UNK	UNK	UNK	UNK	UNK	UNK	UNK	0	UNK	UNK	UNK	UNK	UNK	1	UNK	0	1	UNK	UNK	UNK	UNK	UNK	UNK	UNK	UNK	UNK	UNK	UNK	1	1	1	UNK	UNK	UNK	UNK	UNK	UNK	UNK	UNK	1
138	Control	22016	2	1	UNK	1	UNK	UNK	UNK	UNK	UNK	UNK	UNK	UNK	0	0	UNK	UNK	UNK	UNK	UNK	1	UNK	1	1	1	UNK	UNK	UNK	UNK	UNK	UNK	UNK	UNK	UNK	UNK	UNK	UNK	1	0	1	1	0	UNK	UNK	0	UNK	UNK	UNK
139	Control	22017	1	1	0	1	1	1	UNK	UNK	UNK	UNK	1	UNK	UNK	1	1	UNK	UNK	UNK	UNK	1	UNK	0	0	1	UNK	UNK	UNK	UNK	UNK	UNK	UNK	UNK	UNK	UNK	UNK	UNK	1	0	0	UNK	UNK	1	UNK	1	1	UNK	UNK
140	Control	8003	2	3	1	1	1	0	0	0	0	0	0	0	0	0	1	1	0	0	0	0	0	1	0	0	0	0	0	0	0	0	0	0	0	0	0	0	0	0	0	1	0	0	1	0	0	0	0
141	Control	22018	1	1	UNK	UNK	1	1	UNK	UNK	UNK	UNK	UNK	UNK	0	0	1	1	UNK	UNK	UNK	UNK	UNK	1	0	UNK	UNK	UNK	UNK	UNK	UNK	UNK	UNK	UNK	UNK	UNK	UNK	UNK	1	0	1	UNK	UNK	UNK	UNK	UNK	UNK	UNK	UNK
142	Intervention	140003	2	2	1	1	1	1	1	UNK	UNK	UNK	1	UNK	UNK	UNK	1	0	0	1	0	0	1	1	0	UNK	UNK	UNK	UNK	UNK	UNK	UNK	UNK	UNK	UNK	UNK	UNK	UNK	0	0	1	1	1	1	0	1	UNK	0	UNK
143	Control	8004	1	3	0	1	1	1	0	0	0	0	0	0	0	0	1	0	0	0	0	0	0	1	0	0	0	0	0	0	0	0	0	0	0	0	0	0	0	0	1	1	0	0	0	0	0	0	0
144	Control	22019	2	1	0	1	1	1	1	UNK	UNK	UNK	UNK	UNK	0	0	0	0	1	UNK	UNK	UNK	UNK	0	0	UNK	1	1	UNK	UNK	UNK	UNK	UNK	UNK	UNK	UNK	UNK	UNK	1	0	0	UNK	UNK	UNK	UNK	UNK	UNK	UNK	UNK
145	Control	22020	1	1	UNK	1	UNK	UNK	UNK	1	UNK	UNK	UNK	UNK	0	0	UNK	UNK	UNK	UNK	UNK	UNK	UNK	0	0	UNK	UNK	UNK	UNK	UNK	UNK	UNK	UNK	UNK	UNK	UNK	UNK	1	1	0	UNK	UNK	UNK	UNK	UNK	UNK	UNK	UNK	UNK
146	Intervention	2300004	2	1	1	1	0	0	0	1	0	0	0	0	UNK	UNK	1	1	0	0	0	0	0	1	1	0	0	0	0	0	0	0	0	0	0	0	0	0	0	0	1	1	0	0	0	0	0	UNK	UNK
147	Intervention	23003	2	1	UNK	1	UNK	UNK	UNK	UNK	UNK	0	UNK	UNK	UNK	UNK	1	UNK	1	1	UNK	1	UNK	UNK	0	UNK	UNK	UNK	UNK	UNK	UNK	UNK	UNK	UNK	UNK	UNK	UNK	UNK	1	0	0	0	UNK	0	0	UNK	UNK	0	UNK
148	Intervention	230005	2	1	0	1	1	UNK	UNK	UNK	UNK	0	UNK	UNK	UNK	UNK	1	UNK	0	0	UNK	0	1	1	0	UNK	UNK	UNK	UNK	0	UNK	UNK	UNK	UNK	UNK	UNK	0	1	0	0	1	0	UNK	UNK	0	UNK	UNK	UNK	UNK
149	Intervention	23006	1	1	0	1	1	0	0	0	0	0	UNK	UNK	UNK	UNK	0	0	0	0	0	0	0	0	0	1	0	0	0	0	0	UNK	0	0	0	0	0	1	0	0	0	1	1	0	0	0	0	1	0
150	Intervention	230007	2	1	1	1	0	1	0	UNK	UNK	0	UNK	UNK	UNK	UNK	0	0	1	0	0	1	UNK	1	0	1	0	0	0	0	0	0	0	0	UNK	0	UNK	UNK	0	0	UNK	1	0	0	0	0	0	0	UNK
151	Intervention	230008	2	1	1	1	1	1	UNK	0	UNK	0	UNK	UNK	UNK	UNK	0	0	0	UNK	UNK	0	UNK	0	0	1	1	0	0	0	0	1	0	UNK	0	UNK	UNK	UNK	0	0	1	1	0	0	UNK	UNK	UNK	UNK	1
152	Intervention	180021	2	1	0	1	1	UNK	UNK	UNK	UNK	UNK	UNK	UNK	UNK	UNK	0	UNK	UNK	UNK	UNK	UNK	1	UNK	UNK	UNK	UNK	UNK	UNK	UNK	UNK	UNK	UNK	UNK	UNK	UNK	UNK	UNK	1	0	UNK	1	UNK	UNK	UNK	UNK	UNK	UNK	UNK
153	Control	22021	1	1	UNK	1	1	1	1	UNK	1	UNK	0	UNK	0	0	0	UNK	1	UNK	UNK	UNK	UNK	0	0	0	0	UNK	UNK	UNK	UNK	UNK	UNK	UNK	UNK	UNK	0	UNK	1	0	UNK	0	0	UNK	UNK	0	UNK	UNK	0
154	Control	22022	1	3	UNK	1	UNK	UNK	UNK	UNK	UNK	UNK	UNK	UNK	0	0	UNK	1	UNK	UNK	UNK	UNK	UNK	0	0	0	1	UNK	UNK	UNK	UNK	UNK	UNK	UNK	UNK	UNK	1	UNK	1	0	UNK	UNK	UNK	UNK	UNK	UNK	UNK	UNK	UNK
155	Control	1	1	2	1	1	1	1	UNK	UNK	1	UNK	1	1	0	0	UNK	0	1	0	0	1	0	0	0	0	0	0	0	0	0	0	0	0	0	0	0	0	0	0	0	1	0	0	0	0	0	0	1
156	Control	2	2	2	0	1	1	0	0	UNK	UNK	UNK	UNK	1	0	0	1	1	1	UNK	0	1	1	0	0	UNK	0	0	0	0	0	0	0	0	UNK	UNK	0	0	1	0	1	0	0	0	0	0	0	0	0
157	Control	22023	1	3	0	1	1	UNK	UNK	1	0	UNK	1	UNK	UNK	UNK	0	UNK	0	0	UNK	UNK	UNK	0	0	0	UNK	UNK	UNK	UNK	UNK	UNK	UNK	UNK	UNK	UNK	UNK	UNK	1	0	UNK	0	0	UNK	UNK	UNK	UNK	0	UNK
158	Control	2	2	1	1	1	UNK	1	UNK	1	UNK	0	UNK	UNK	0	0	1	1	0	UNK	1	1	UNK	0	1	0	1	UNK	UNK	1	UNK	0	0	UNK	UNK	UNK	1	UNK	0	0	1	0	0	UNK	UNK	1	0	UNK	UNK
159	Control	22024	1	3	UNK	1	1	UNK	UNK	UNK	UNK	UNK	UNK	UNK	0	0	1	UNK	UNK	UNK	UNK	UNK	UNK	1	0	1	UNK	UNK	UNK	UNK	UNK	UNK	UNK	UNK	UNK	UNK	UNK	UNK	1	0	1	1	0	1	UNK	UNK	1	1	UNK
160	Intervention	160	2	3	0	0	UNK	UNK	UNK	UNK	UNK	UNK	UNK	UNK	0	0	0	0	UNK	UNK	UNK	UNK	UNK	0	0	0	UNK	UNK	UNK	UNK	UNK	UNK	UNK	UNK	UNK	UNK	UNK	UNK	1	0	0	1	UNK	0	UNK	1	1	UNK	UNK
162	Intervention	162	1	1	0	1	UNK	1	UNK	UNK	UNK	UNK	UNK	UNK	0	1	0	0	UNK	UNK	UNK	UNK	UNK	0	0	0	UNK	UNK	UNK	UNK	UNK	UNK	UNK	UNK	UNK	UNK	UNK	UNK	1	0	1	1	0	UNK	UNK	1	1	UNK	0
163	Control	22026	2	3	UNK	1	1	UNK	1	0	1	UNK	1	UNK	0	0	1	UNK	UNK	UNK	UNK	0	UNK	0	0	0	UNK	UNK	UNK	UNK	UNK	UNK	UNK	UNK	UNK	UNK	UNK	UNK	1	0	0	1	UNK	UNK	UNK	0	0	UNK	0
164	Intervention	164	2	3	1	0	0	0	0	0	0	0	0	0	0	0	0	0	0	0	0	0	0	0	0	0	0	0	0	0	0	0	0	0	0	0	0	0	0	0	0	1	0	0	0	0	0	0	0
165	Intervention	165	1	3	0	1	0	0	0	1	0	0	0	0	0	0	1	0	0	0	0	1	0	0	0	0	0	0	0	0	0	0	0	0	0	1	1	0	0	0	0	0	0	0	0	0	1	0	0
166	Control	8005	1	3	0	1	1	0	0	0	0	0	0	0	0	0	0	1	1	0	0	0	1	1	0	0	0	0	0	0	0	0	0	0	0	0	0	0	0	0	0	0	0	0	0	1	0	0	0
167	Control	8006	1	3	1	1	1	0	0	1	0	0	0	0	0	0	1	0	1	0	0	0	1	0	0	0	0	0	0	0	0	0	0	0	1	1	1	1	0	0	0	1	0	0	0	0	1	0	0
168	Control	70021	2	3	0	0	0	0	0	0	0	0	0	0	0	1	1	0	0	0	0	0	0	0	0	0	0	0	0	0	0	0	0	0	0	0	0	0	0	0	0	0	0	0	0	0	0	0	0
169	Intervention	169	1	3	0	1	1	0	1	0	0	0	0	0	0	0	1	0	0	0	0	0	0	0	0	0	0	0	0	1	0	0	0	0	0	1	0	0	0	0	0	0	0	0	0	0	0	0	0
170	Intervention	170	2	3	1	0	0	0	0	0	0	0	0	0	0	0	1	0	0	0	0	0	0	0	0	0	0	0	0	UNK	0	0	0	0	0	0	0	0	0	0	1	1	0	0	0	1	1	0	0
171	Intervention	171	2	1	0	1	0	0	0	0	0	0	0	0	0	0	0	0	0	0	1	1	0	0	0	0	0	0	0	0	0	0	0	0	0	0	0	0	0	0	1	0	0	0	0	0	0	0	0
172	Intervention	2005	1	3	1	1	1	1	UNK	UNK	UNK	UNK	UNK	UNK	0	0	1	1	UNK	UNK	UNK	UNK	UNK	1	0	0	UNK	UNK	UNK	UNK	UNK	UNK	UNK	UNK	UNK	UNK	UNK	UNK	0	0	0	0	UNK	UNK	1	UNK	UNK	UNK	1
173	Intervention	2006	2	3	1	1	1	1	UNK	UNK	UNK	UNK	UNK	UNK	0	0	1	0	1	UNK	UNK	1	UNK	1	0	0	UNK	UNK	UNK	UNK	UNK	UNK	UNK	UNK	UNK	UNK	UNK	UNK	0	0	UNK	UNK	UNK	UNK	UNK	UNK	UNK	UNK	UNK
174	Intervention	2007	2	3	1	1	1	UNK	UNK	1	UNK	UNK	UNK	UNK	0	0	0	UNK	0	0	UNK	UNK	UNK	1	0	0	0	0	0	0	0	0	0	0	0	0	0	0	0	0	1	UNK	UNK	UNK	UNK	UNK	UNK	UNK	UNK
175	Intervention	140004	2	2	0	0	1	1	0	UNK	UNK	UNK	1	UNK	UNK	1	0	0	0	0	0	0	0	0	0	UNK	UNK	UNK	UNK	UNK	UNK	UNK	UNK	UNK	UNK	UNK	UNK	1	UNK	UNK	1	1	0	1	1	1	1	UNK	UNK
176	Intervention	140005	2	2	0	1	1	UNK	UNK	UNK	UNK	UNK	UNK	UNK	UNK	UNK	1	UNK	0	0	UNK	UNK	UNK	0	0	UNK	UNK	UNK	UNK	UNK	UNK	UNK	UNK	UNK	UNK	UNK	UNK	UNK	0	0	1	0	UNK	UNK	UNK	1	1	UNK	UNK
177	Intervention	14006	1	2	1	1	1	1	0	UNK	UNK	UNK	UNK	UNK	UNK	UNK	0	0	0	0	0	0	0	UNK	0	UNK	UNK	UNK	UNK	UNK	UNK	UNK	UNK	UNK	UNK	UNK	UNK	UNK	UNK	UNK	1	1	0	UNK	UNK	UNK	UNK	UNK	UNK
178	Intervention	140007	1	2	0	0	0	0	0	0	0	0	0	0	UNK	UNK	1	0	0	0	0	0	0	UNK	0	0	UNK	UNK	UNK	UNK	UNK	UNK	UNK	UNK	UNK	UNK	UNK	UNK	UNK	UNK	1	1	0	1	1	1	1	UNK	UNK
179	Intervention	140008	2	2	1	1	UNK	1	UNK	1	UNK	UNK	UNK	UNK	UNK	UNK	1	1	UNK	UNK	UNK	UNK	UNK	0	0	UNK	UNK	UNK	UNK	UNK	UNK	UNK	UNK	1	UNK	UNK	UNK	UNK	0	0	1	1	1	UNK	1	UNK	UNK	UNK	UNK
180	Intervention	140009	2	2	UNK	UNK	UNK	UNK	UNK	1	UNK	UNK	UNK	UNK	UNK	1	1	UNK	UNK	UNK	UNK	UNK	UNK	1	UNK	UNK	UNK	UNK	UNK	UNK	UNK	UNK	UNK	UNK	UNK	UNK	UNK	UNK	0	0	0	UNK	0	UNK	UNK	UNK	UNK	UNK	UNK
181	Intervention	140010	2	2	0	1	1	1	UNK	UNK	1	UNK	1	1	UNK	UNK	1	UNK	0	UNK	UNK	UNK	UNK	1	0	UNK	UNK	UNK	UNK	UNK	UNK	UNK	UNK	UNK	UNK	UNK	UNK	UNK	0	0	0	UNK	UNK	UNK	UNK	UNK	UNK	UNK	0
182	Intervention	140011	2	2	1	1	1	0	0	0	UNK	UNK	UNK	UNK	1	1	0	1	1	1	0	1	UNK	0	0	UNK	1	UNK	UNK	UNK	UNK	UNK	UNK	UNK	UNK	UNK	UNK	1	UNK	UNK	1	1	0	UNK	UNK	UNK	UNK	UNK	UNK
183	Intervention	140012	1	2	1	1	UNK	UNK	UNK	UNK	UNK	UNK	UNK	UNK	UNK	UNK	1	UNK	UNK	UNK	UNK	UNK	UNK	0	0	UNK	UNK	UNK	UNK	UNK	UNK	UNK	UNK	UNK	UNK	UNK	UNK	UNK	0	0	UNK	UNK	UNK	UNK	UNK	0	UNK	UNK	UNK
184	Intervention	140013	2	2	0	UNK	UNK	1	UNK	UNK	UNK	UNK	UNK	UNK	UNK	1	1	UNK	UNK	UNK	UNK	UNK	UNK	1	UNK	UNK	UNK	UNK	UNK	UNK	UNK	UNK	UNK	UNK	UNK	UNK	UNK	UNK	0	0	1	UNK	UNK	UNK	UNK	UNK	UNK	UNK	UNK
185	Intervention	140014	2	2	UNK	UNK	UNK	UNK	UNK	UNK	UNK	UNK	UNK	UNK	UNK	UNK	1	UNK	0	0	UNK	UNK	UNK	1	1	UNK	UNK	UNK	UNK	UNK	UNK	UNK	UNK	UNK	UNK	UNK	UNK	1	0	0	1	1	UNK	UNK	UNK	UNK	0	0	UNK
186	Control	22027	2	3	UNK	1	1	UNK	UNK	1	UNK	UNK	UNK	UNK	0	0	1	UNK	UNK	0	UNK	1	UNK	0	0	UNK	UNK	UNK	UNK	UNK	UNK	UNK	UNK	UNK	UNK	UNK	UNK	1	1	0	1	1	0	UNK	UNK	0	0	0	UNK
187	Intervention	3012	2	1	0	0	0	0	0	0	0	0	0	0	0	1	1	0	0	0	0	0	0	1	UNK	UNK	0	0	0	0	0	0	0	0	0	UNK	0	0	0	0	0	0	0	0	0	0	0	0	0
188	Intervention	3011	2	1	0	0	0	0	0	0	0	0	0	0	0	1	1	0	0	0	0	0	0	UNK	UNK	UNK	0	0	0	0	0	0	0	0	0	0	0	0	0	0	1	0	0	0	0	0	0	0	0
189	Intervention	3004	2	1	0	0	0	0	0	0	0	0	0	0	0	1	1	0	0	0	0	0	0	1	0	0	0	0	0	0	0	0	0	0	0	0	0	0	0	0	0	UNK	1	UNK	UNK	UNK	UNK	UNK	UNK
190	Intervention	2009	2	3	1	0	0	UNK	UNK	1	UNK	UNK	UNK	UNK	0	0	0	0	0	UNK	UNK	UNK	UNK	1	0	0	UNK	UNK	UNK	UNK	UNK	UNK	UNK	UNK	UNK	UNK	UNK	UNK	0	0	UNK	UNK	UNK	UNK	UNK	UNK	UNK	UNK	UNK
191	Intervention	3008	1	1	0	0	0	0	0	0	0	0	0	0	0	1	1	0	0	0	0	0	0	1	0	0	0	0	0	0	0	0	0	0	0	0	0	0	0	0	1	UNK	0	UNK	UNK	UNK	UNK	UNK	UNK
192	Intervention	3009	2	1	0	0	0	0	0	0	0	0	0	1	0	1	1	0	0	0	0	0	0	0	0	0	0	0	0	0	0	0	0	0	0	0	0	0	0	0	0	0	0	0	0	0	0	0	0
193	Intervention	2010	2	3	UNK	1	UNK	UNK	UNK	UNK	UNK	UNK	UNK	UNK	0	0	0	0	UNK	UNK	UNK	UNK	UNK	0	0	0	UNK	UNK	UNK	UNK	UNK	UNK	UNK	UNK	UNK	UNK	UNK	UNK	1	1	UNK	UNK	0	0	UNK	UNK	UNK	UNK	UNK
194	Intervention	194	1	1	1	0	0	0	0	0	0	0	0	0	0	0	0	1	0	0	0	0	0	0	0	0	0	0	0	0	0	0	0	0	0	0	0	0	0	0	0	0	0	0	UNK	1	0	0	0
195	Intervention	195	1	3	0	1	0	0	0	1	0	0	0	0	0	0	0	0	0	0	0	0	0	0	0	0	0	0	0	0	0	0	0	0	0	0	0	0	0	0	0	0	0	0	0	0	0	0	0
196	Intervention	2012	1	1	0	0	1	UNK	UNK	UNK	UNK	UNK	UNK	UNK	UNK	1	1	1	1	UNK	UNK	1	UNK	0	0	1	0	UNK	UNK	UNK	UNK	UNK	UNK	UNK	UNK	UNK	UNK	UNK	0	0	0	0	0	0	0	0	UNK	UNK	UNK
197	Intervention	197	2	3	0	1	0	0	0	1	0	0	0	1	0	0	1	0	0	0	0	0	0	0	0	0	0	0	0	0	0	0	0	0	0	0	0	0	0	0	0	1	1	0	0	0	0	0	0
198	Intervention	240001	1	1	1	1	0	0	0	1	0	0	0	0	0	0	1	1	1	0	0	1	1	1	0	0	0	0	0	0	0	0	0	0	0	0	0	0	0	0	0	1	0	0	1	0	1	1	0
199	Control	199	1	1	1	1	0	0	0	0	0	0	0	0	0	0	0	1	1	1	0	0	0	0	0	UNK	0	0	0	0	0	0	0	0	0	0	0	0	1	0	1	1	0	0	0	0	0	0	0
200	Control	200	2	1	1	1	0	0	0	0	0	0	0	0	UNK	UNK	1	0	1	0	0	1	0	UNK	1	UNK	1	0	0	0	0	0	0	0	0	0	1	0	1	0	0	1	0	0	0	0	0	0	0
201	Control	201	1	1	1	1	0	0	0	0	0	0	0	0	UNK	UNK	0	1	1	1	0	0	0	0	1	1	0	0	0	0	0	0	0	0	0	0	0	0	1	0	0	0	0	0	0	0	0	0	1
202	Control	202	2	1	1	1	0	0	0	0	0	0	0	0	UNK	UNK	0	0	1	0	0	1	0	0	0	UNK	0	0	0	0	0	0	0	0	0	0	0	0	1	0	1	1	0	0	0	0	0	0	0
203	Control	203	2	1	1	1	1	0	0	0	0	0	1	0	UNK	UNK	1	0	1	1	0	0	0	UNK	0	1	0	0	0	0	0	0	0	0	0	0	0	0	1	0	1	0	0	0	0	0	0	0	1
204	Control	204	1	1	1	1	0	0	0	0	0	0	0	0	UNK	UNK	0	1	1	1	0	0	0	0	0	0	0	0	0	0	0	0	0	0	0	0	0	0	1	0	0	0	0	0	0	0	0	0	0
205	Control	205	1	1	1	1	0	0	0	0	0	0	0	0	UNK	UNK	0	0	1	1	0	0	0	1	0	UNK	0	0	0	0	0	0	0	0	0	0	0	0	1	0	1	0	0	0	0	0	0	0	0
206	Intervention	140015	2	3	0	0	0	0	0	1	UNK	0	0	0	0	1	1	0	0	0	0	UNK	UNK	1	UNK	UNK	UNK	UNK	UNK	UNK	UNK	UNK	UNK	UNK	UNK	UNK	UNK	UNK	UNK	UNK	0	0	0	UNK	UNK	0	0	UNK	UNK
207	Control	207	1	1	1	1	0	0	0	0	0	0	0	0	UNK	UNK	0	0	0	0	0	0	0	UNK	0	UNK	0	0	0	0	0	0	0	0	0	0	0	0	1	0	0	0	0	0	0	0	0	0	0
208	Control	208	2	1	1	1	1	1	0	0	0	0	0	0	UNK	UNK	0	0	0	0	0	0	UNK	UNK	0	UNK	0	0	0	0	0	0	0	0	0	0	0	0	1	0	0	0	0	0	0	0	0	0	0
209	Control	209	1	1	1	1	1	1	0	0	0	0	0	0	UNK	UNK	0	1	0	0	0	0	0	0	0	UNK	0	0	0	0	0	0	0	0	0	0	0	0	1	0	1	1	0	0	0	0	0	0	0
210	Control	210	2	1	0	1	1	0	0	0	1	0	0	1	UNK	UNK	0	0	0	0	0	0	0	0	0	0	0	0	0	0	0	0	0	0	0	0	0	0	1	0	0	1	0	0	0	0	0	1	0
211	Intervention	140016	2	3	1	0	0	0	0	0	1	0	0	0	UNK	UNK	1	0	0	0	0	0	0	0	0	UNK	0	UNK	UNK	UNK	UNK	UNK	UNK	UNK	UNK	UNK	UNK	UNK	UNK	UNK	1	1	0	0	0	0	1	UNK	UNK
212	Control	212	1	1	0	1	1	1	0	0	0	0	0	0	UNK	UNK	0	0	1	1	0	1	0	1	0	0	0	0	0	0	0	0	0	0	0	0	0	0	1	0	0	0	0	0	0	0	0	1	0
213	Control	213	2	1	1	1	0	0	0	0	0	0	0	0	UNK	UNK	0	1	0	0	0	0	0	UNK	0	0	0	0	0	0	0	0	0	0	0	0	0	0	1	0	0	0	0	0	0	0	0	0	0
214	Control	214	2	1	1	1	0	0	0	0	0	0	0	0	UNK	UNK	UNK	0	1	1	0	1	0	1	0	UNK	0	0	0	0	0	0	0	0	0	0	0	0	1	0	1	1	0	0	0	0	0	0	0
215	Control	50019	2	3	0	1	1	1	0	1	0	0	1	0	0	0	0	0	0	0	0	1	1	1	UNK	UNK	0	0	0	0	0	0	0	0	0	0	0	0	0	0	0	1	0	0	0	0	0	0	0
216	Control	50020	2	3	1	1	1	0	UNK	0	0	0	UNK	UNK	0	0	0	UNK	0	0	0	1	UNK	1	0	UNK	0	0	0	0	0	0	0	0	0	0	0	0	0	0	1	1	1	0	0	0	0	0	0
217	Intervention	3010	1	1	1	0	1	1	0	0	0	0	0	1	0	1	1	0	0	0	0	0	0	1	0	0	0	0	0	0	0	0	0	0	0	0	0	0	0	0	0	0	0	0	0	0	0	0	0
218	Control	50021	2	3	0	0	0	0	0	0	0	0	0	0	0	0	0	1	0	0	1	1	0	1	UNK	UNK	0	0	0	0	0	0	1	0	0	0	1	0	0	0	1	0	0	0	0	0	0	0	0
219	Control	50022	1	3	1	1	1	1	0	0	0	1	1	0	0	0	1	0	0	0	0	0	1	1	0	UNK	0	0	0	0	0	0	0	0	0	0	0	1	0	0	1	1	0	0	0	0	0	0	0
220	Control	50023	2	3	0	0	0	UNK	UNK	UNK	0	0	UNK	0	0	0	0	0	0	UNK	0	0	0	1	UNK	UNK	0	0	0	0	0	0	0	0	0	0	0	0	0	0	1	1	0	0	1	0	1	UNK	0
221	Control	50024	2	3	1	1	1	UNK	0	0	0	0	1	0	0	0	0	1	0	0	0	1	0	0	UNK	UNK	0	0	0	0	0	0	0	0	0	0	0	0	0	0	1	1	0	0	0	0	0	0	0
222	Control	50025	2	3	1	0	0	0	0	1	0	0	0	1	0	0	0	0	0	0	1	1	0	1	UNK	UNK	0	0	0	0	0	0	0	0	0	0	0	0	0	0	1	1	0	0	1	0	0	0	0
223	Intervention	3005	1	1	0	0	0	0	0	0	0	0	0	0	0	1	1	0	0	0	0	0	0	1	0	0	0	0	0	0	0	0	0	0	0	0	0	0	0	0	0	0	0	0	0	0	0	0	0
224	Control	50026	1	3	1	0	0	0	0	1	0	0	0	1	0	0	1	0	0	0	0	0	0	0	UNK	UNK	0	0	0	0	0	0	0	0	0	0	0	0	0	0	1	1	0	0	1	0	1	0	0
225	Intervention	3007	2	1	0	0	1	0	0	0	0	0	0	0	0	1	1	0	0	0	0	0	0	1	0	0	0	0	0	0	0	0	0	0	0	0	0	0	0	0	1	0	1	0	0	0	0	0	0
226	Intervention	3016	1	1	0	0	0	0	0	1	0	0	0	0	0	0	1	0	0	0	0	0	0	1	0	0	0	0	0	0	0	0	0	0	0	0	0	0	0	0	0	0	0	0	0	0	0	0	0
227	Control	50027	2	3	0	0	0	0	0	0	0	0	0	0	0	0	0	0	0	0	0	0	1	0	UNK	UNK	0	0	0	0	0	0	0	0	0	0	0	0	0	0	0	1	0	0	0	0	0	0	0
228	Control	50028	1	3	UNK	UNK	UNK	1	0	0	0	0	0	1	0	0	0	0	0	0	0	0	0	1	0	UNK	0	0	0	0	0	0	0	0	0	0	0	0	0	0	1	1	0	1	0	1	1	0	0
229	Control	22028	1	3	UNK	1	UNK	UNK	UNK	UNK	UNK	UNK	UNK	UNK	0	0	0	UNK	0	UNK	UNK	UNK	UNK	0	0	0	1	UNK	UNK	UNK	UNK	UNK	UNK	1	UNK	1	1	1	1	0	UNK	UNK	UNK	UNK	UNK	UNK	UNK	UNK	UNK
230	Control	50029	1	3	0	0	0	0	0	0	0	0	0	0	0	0	1	0	0	0	0	1	0	1	UNK	UNK	0	0	0	0	0	0	0	0	0	0	0	1	0	0	0	1	1	0	0	1	0	0	0
231	Control	12005	2	2	1	UNK	1	0	0	1	UNK	UNK	1	1	UNK	UNK	1	0	0	0	UNK	UNK	UNK	0	0	UNK	0	0	0	0	0	0	0	0	1	0	0	0	0	0	1	1	0	0	0	1	0	0	0
232	Control	50030	1	3	0	0	0	0	0	0	0	0	0	0	0	0	1	1	0	0	0	0	0	0	0	UNK	1	0	1	0	0	0	0	0	0	0	UNK	UNK	0	0	0	UNK	0	UNK	UNK	UNK	0	UNK	UNK
233	Control	50031	2	3	1	1	0	0	0	1	0	0	0	0	0	0	1	0	0	0	0	0	0	1	UNK	UNK	0	0	0	0	0	0	0	0	0	0	0	0	0	0	1	1	0	0	0	0	UNK	0	0
235	Intervention	3013	1	1	0	0	0	0	0	0	0	0	0	0	0	0	0	0	0	0	0	0	0	0	0	0	0	0	0	0	0	0	0	0	0	0	0	0	0	0	0	0	0	0	0	0	0	0	0
236	Control	8007	1	3	0	1	1	0	0	0	0	0	0	0	0	0	0	0	0	0	0	0	0	1	0	0	0	0	0	0	0	0	0	0	0	0	0	0	0	0	0	0	1	0	0	0	0	0	0
237	Control	12004	2	3	0	0	0	0	0	0	0	0	0	1	0	UNK	0	0	0	0	0	0	0	1	0	0	0	0	0	0	0	0	0	0	0	0	0	0	1	0	1	1	0	1	1	1	1	1	0
238	Intervention	3029	1	1	1	1	1	0	0	0	0	0	0	0	0	0	1	1	UNK	UNK	UNK	1	0	1	1	1	1	0	0	0	0	0	0	0	0	1	1	1	0	0	1	UNK	0	UNK	UNK	UNK	UNK	UNK	UNK
239	Intervention	3029	1	1	1	1	1	0	0	1	0	0	UNK	1	0	0	1	0	UNK	0	UNK	0	UNK	UNK	UNK	0	1	UNK	UNK	UNK	UNK	UNK	UNK	UNK	UNK	UNK	1	UNK	0	0	UNK	UNK	UNK	UNK	UNK	UNK	UNK	UNK	UNK
240	Control	12006	2	2	1	1	UNK	1	UNK	1	UNK	UNK	1	UNK	0	0	0	0	1	0	0	0	1	0	0	0	0	0	0	0	0	0	0	0	0	0	0	UNK	0	0	0	UNK	1	0	0	0	0	UNK	0
241	Intervention	10022	2	3	1	1	1	1	UNK	UNK	UNK	UNK	UNK	UNK	UNK	UNK	1	1	1	1	UNK	1	1	0	0	UNK	UNK	UNK	UNK	UNK	UNK	UNK	UNK	UNK	UNK	UNK	UNK	UNK	1	0	1	1	0	0	UNK	0	UNK	UNK	UNK
242	Intervention	180025	1	3	1	1	1	UNK	UNK	1	UNK	UNK	UNK	UNK	UNK	UNK	1	UNK	UNK	UNK	UNK	UNK	1	UNK	UNK	UNK	UNK	UNK	UNK	UNK	UNK	UNK	UNK	UNK	UNK	UNK	UNK	UNK	0	0	0	0	1	0	UNK	0	UNK	UNK	UNK
243	Intervention	243	2	3	UNK	UNK	UNK	UNK	UNK	UNK	UNK	UNK	UNK	UNK	UNK	UNK	0	0	0	0	0	0	0	0	0	0	UNK	UNK	UNK	UNK	UNK	UNK	UNK	UNK	UNK	UNK	UNK	UNK	1	0	1	1	0	UNK	0	1	1	UNK	UNK
244	Intervention	244	2	3	UNK	1	1	UNK	UNK	UNK	UNK	UNK	UNK	UNK	UNK	UNK	UNK	UNK	UNK	UNK	UNK	UNK	1	0	0	0	0	UNK	UNK	UNK	UNK	UNK	UNK	UNK	UNK	UNK	UNK	UNK	1	0	0	1	0	0	0	1	0	UNK	0
245	Intervention	3027	1	1	1	1	1	1	0	1	0	0	0	UNK	UNK	UNK	0	0	0	0	0	0	0	0	1	0	UNK	UNK	UNK	UNK	UNK	UNK	UNK	UNK	UNK	UNK	UNK	UNK	0	0	1	UNK	0	UNK	UNK	1	UNK	UNK	UNK
246	Control	70006	2	2	1	1	UNK	UNK	UNK	1	UNK	UNK	UNK	UNK	UNK	UNK	0	0	1	1	UNK	UNK	UNK	UNK	0	UNK	1	UNK	UNK	UNK	UNK	UNK	UNK	UNK	UNK	UNK	1	UNK	0	0	1	UNK	0	1	UNK	1	UNK	UNK	UNK
247	Control	70007	1	3	1	1	1	1	UNK	UNK	1	UNK	UNK	1	UNK	UNK	0	0	1	0	UNK	1	1	0	1	UNK	UNK	UNK	UNK	UNK	UNK	1	UNK	UNK	UNK	UNK	UNK	UNK	0	0	0	0	UNK	UNK	UNK	0	UNK	UNK	0
248	Control	70008	1	2	1	1	1	UNK	UNK	1	UNK	UNK	UNK	UNK	UNK	UNK	1	0	1	UNK	UNK	1	UNK	0	0	UNK	UNK	UNK	UNK	UNK	UNK	UNK	UNK	UNK	UNK	UNK	UNK	UNK	0	0	1	1	0	0	UNK	0	1	UNK	UNK
249	Control	70009	1	2	1	UNK	1	1	UNK	1	UNK	UNK	UNK	UNK	UNK	UNK	0	1	1	1	1	1	UNK	0	1	UNK	UNK	UNK	UNK	UNK	UNK	UNK	UNK	UNK	UNK	UNK	UNK	UNK	0	0	1	1	UNK	UNK	UNK	1	0	UNK	UNK
250	Intervention	3028	2	1	1	1	1	1	1	1	1	1	1	1	UNK	UNK	1	0	0	0	0	0	0	1	1	UNK	0	0	0	0	0	0	0	0	0	0	0	0	0	0	0	1	0	0	0	1	1	0	0
251	Control	70010	1	3	1	1	1	1	UNK	UNK	1	UNK	UNK	UNK	UNK	UNK	1	UNK	1	1	1	1	UNK	0	0	UNK	UNK	UNK	UNK	UNK	UNK	UNK	UNK	UNK	UNK	UNK	UNK	UNK	0	0	UNK	UNK	UNK	UNK	UNK	UNK	UNK	UNK	UNK
252	Control	70011	2	3	1	UNK	1	1	UNK	1	UNK	UNK	UNK	UNK	UNK	UNK	1	1	1	UNK	UNK	1	1	0	0	UNK	UNK	UNK	UNK	UNK	UNK	UNK	UNK	UNK	UNK	UNK	UNK	UNK	0	0	UNK	UNK	0	UNK	UNK	0	UNK	UNK	UNK
253	Control	70012	2	3	1	UNK	1	UNK	UNK	1	UNK	UNK	UNK	UNK	UNK	UNK	1	0	UNK	UNK	UNK	UNK	UNK	1	0	UNK	UNK	UNK	UNK	UNK	UNK	UNK	UNK	UNK	UNK	UNK	UNK	UNK	0	0	1	1	0	UNK	UNK	0	UNK	UNK	UNK
254	Control	70013	2	3	1	UNK	1	UNK	UNK	1	UNK	UNK	UNK	1	UNK	UNK	0	1	1	UNK	UNK	1	1	0	0	UNK	UNK	UNK	UNK	UNK	UNK	UNK	UNK	UNK	UNK	UNK	UNK	UNK	0	0	1	1	0	UNK	UNK	0	0	UNK	UNK
255	Control	70014	1	2	1	UNK	1	UNK	UNK	1	UNK	UNK	UNK	UNK	UNK	UNK	1	1	1	1	1	1	UNK	1	0	UNK	UNK	UNK	UNK	UNK	UNK	UNK	UNK	UNK	UNK	UNK	UNK	UNK	0	0	UNK	1	UNK	UNK	UNK	UNK	UNK	0	UNK
256	Control	70015	2	3	1	UNK	1	UNK	UNK	1	UNK	UNK	UNK	1	UNK	UNK	0	1	1	1	UNK	1	UNK	1	1	UNK	UNK	UNK	UNK	UNK	UNK	UNK	UNK	UNK	UNK	UNK	UNK	UNK	0	0	1	1	1	UNK	UNK	1	UNK	0	UNK
257	Control	70016	2	2	1	1	1	UNK	UNK	1	UNK	UNK	UNK	1	UNK	UNK	1	UNK	1	UNK	1	UNK	UNK	UNK	0	UNK	UNK	UNK	UNK	UNK	UNK	UNK	UNK	UNK	UNK	UNK	UNK	UNK	1	0	UNK	UNK	UNK	UNK	UNK	UNK	UNK	UNK	UNK
258	Control	70017	1	2	1	UNK	1	UNK	UNK	1	UNK	UNK	UNK	UNK	UNK	UNK	1	UNK	1	UNK	UNK	1	UNK	UNK	0	UNK	UNK	UNK	UNK	UNK	UNK	UNK	UNK	UNK	UNK	UNK	UNK	UNK	1	0	UNK	UNK	UNK	1	UNK	1	UNK	UNK	UNK
259	Intervention	3026	1	1	1	1	1	1	UNK	1	0	0	0	0	UNK	UNK	1	0	0	0	0	0	0	0	0	0	0	0	0	0	0	0	0	0	0	0	0	0	0	0	0	1	0	1	0	0	0	0	0
260	Control	70018	1	2	1	UNK	1	1	UNK	1	UNK	UNK	UNK	UNK	UNK	UNK	1	UNK	1	1	1	UNK	UNK	UNK	0	UNK	UNK	UNK	UNK	UNK	UNK	UNK	UNK	UNK	UNK	UNK	UNK	UNK	1	0	0	1	1	UNK	UNK	UNK	1	UNK	UNK
261	Control	70019	2	1	1	1	1	1	UNK	UNK	1	UNK	UNK	UNK	UNK	UNK	0	UNK	1	1	UNK	UNK	1	UNK	0	UNK	UNK	UNK	UNK	UNK	UNK	UNK	UNK	UNK	UNK	UNK	UNK	UNK	1	0	UNK	UNK	UNK	UNK	UNK	0	UNK	UNK	1
262	Control	70020	2	2	1	0	1	UNK	UNK	1	0	UNK	UNK	UNK	UNK	UNK	0	1	1	1	UNK	UNK	UNK	UNK	0	UNK	UNK	UNK	UNK	UNK	UNK	UNK	UNK	UNK	UNK	UNK	UNK	UNK	0	0	0	UNK	UNK	UNK	UNK	UNK	UNK	UNK	UNK
263	Intervention	-263	1	3	UNK	UNK	0	0	0	1	0	0	0	0	0	0	0	0	0	0	0	UNK	UNK	0	0	0	UNK	UNK	UNK	UNK	UNK	UNK	UNK	UNK	UNK	UNK	UNK	UNK	1	0	1	1	0	0	0	0	0	UNK	0
264	Intervention	264	1	3	UNK	UNK	UNK	UNK	UNK	1	UNK	UNK	UNK	UNK	UNK	UNK	1	1	UNK	UNK	UNK	UNK	UNK	UNK	UNK	0	UNK	UNK	UNK	UNK	UNK	UNK	UNK	UNK	UNK	UNK	1	UNK	UNK	UNK	UNK	UNK	UNK	UNK	UNK	UNK	UNK	UNK	UNK
265	Intervention	265	2	3	UNK	UNK	UNK	UNK	UNK	UNK	UNK	UNK	UNK	UNK	UNK	UNK	0	1	UNK	UNK	UNK	UNK	UNK	UNK	UNK	UNK	UNK	UNK	UNK	UNK	UNK	UNK	UNK	UNK	UNK	1	UNK	UNK	UNK	UNK	UNK	UNK	0	UNK	UNK	UNK	UNK	UNK	UNK
266	Intervention	230009	1	3	UNK	UNK	UNK	UNK	UNK	0	0	UNK	UNK	1	UNK	UNK	0	UNK	0	0	UNK	UNK	UNK	1	0	UNK	UNK	UNK	UNK	UNK	UNK	UNK	UNK	UNK	UNK	UNK	0	UNK	1	0	1	1	UNK	UNK	1	1	1	UNK	UNK
267	Control	70022	2	3	0	0	0	0	0	0	0	0	0	0	0	1	0	1	0	1	0	0	0	0	0	0	0	0	0	0	0	0	0	0	0	0	0	0	0	0	0	0	1	0	0	0	0	0	0
268	Control	70023	2	3	0	0	0	0	0	0	0	0	0	0	0	0	1	1	0	0	0	0	0	0	0	0	0	0	0	0	0	0	0	0	0	0	0	0	0	0	1	0	0	0	0	0	0	0	0
269	Control	70024	2	3	UNK	UNK	UNK	UNK	UNK	UNK	UNK	UNK	UNK	UNK	UNK	UNK	UNK	1	UNK	UNK	UNK	UNK	UNK	0	0	0	0	0	0	0	0	0	0	0	0	0	0	0	0	0	1	0	0	0	0	0	0	0	0
270	Control	70025	1	3	0	0	0	0	0	0	0	0	0	0	0	0	0	1	0	0	0	0	0	0	0	0	0	0	0	0	0	0	0	0	0	0	0	0	0	0	0	0	0	0	0	0	0	0	0
271	Control	271	1	1	0	1	1	1	0	0	0	0	0	0	UNK	UNK	1	0	0	0	0	0	0	UNK	0	UNK	0	0	0	0	0	0	0	0	0	0	0	0	1	0	1	1	0	0	0	0	0	0	0
272	Control	272	1	1	0	0	0	0	0	0	0	0	0	0	UNK	UNK	0	0	1	1	0	1	0	UNK	0	UNK	0	0	0	0	0	0	0	0	0	0	0	0	1	0	0	0	0	0	0	0	0	1	0
273	Control	273	1	1	1	1	0	0	0	0	0	0	0	0	UNK	UNK	1	1	1	1	0	0	0	UNK	0	0	0	0	0	0	0	0	0	0	0	0	0	0	1	1	0	0	0	1	0	1	0	0	0
274	Control	274	1	1	0	1	1	1	0	0	0	0	0	0	UNK	UNK	0	0	1	1	0	1	0	0	0	0	0	0	0	0	0	0	0	0	0	0	0	0	1	0	1	0	0	0	0	0	0	0	0
275	Intervention	230010	2	3	0	0	UNK	0	0	0	UNK	UNK	UNK	UNK	UNK	UNK	1	UNK	0	0	UNK	UNK	UNK	1	0	UNK	UNK	UNK	UNK	UNK	UNK	UNK	UNK	UNK	UNK	UNK	UNK	UNK	1	0	1	1	0	0	1	0	0	0	UNK
276	Intervention	230011	2	3	1	UNK	1	1	UNK	1	UNK	0	0	UNK	UNK	UNK	0	1	UNK	UNK	UNK	1	UNK	1	0	UNK	UNK	UNK	UNK	UNK	UNK	UNK	UNK	UNK	UNK	UNK	1	UNK	0	0	UNK	UNK	1	UNK	UNK	UNK	UNK	UNK	UNK
277	Intervention	230012	1	3	1	0	0	0	0	0	0	0	0	0	0	0	0	1	0	0	0	0	0	1	1	0	0	0	0	0	0	0	0	0	0	0	0	0	0	0	1	1	0	0	0	0	0	0	0
278	Intervention	230013	2	3	0	UNK	UNK	UNK	UNK	UNK	UNK	UNK	UNK	UNK	UNK	UNK	0	UNK	0	0	UNK	UNK	UNK	1	0	UNK	UNK	UNK	UNK	UNK	UNK	UNK	UNK	UNK	UNK	UNK	0	UNK	0	0	1	1	0	0	UNK	1	1	UNK	UNK
279	Intervention	230014	1	3	0	0	1	0	0	0	0	0	0	0	0	0	1	0	1	1	0	1	0	1	0	0	0	0	0	0	0	0	0	0	0	0	0	0	0	0	0	0	0	0	0	0	0	0	0
280	Intervention	230015	1	3	0	UNK	UNK	UNK	UNK	UNK	UNK	UNK	UNK	UNK	UNK	UNK	0	UNK	0	0	UNK	UNK	0	1	0	UNK	UNK	UNK	UNK	UNK	UNK	UNK	UNK	UNK	UNK	UNK	0	UNK	1	0	1	1	0	1	1	0	1	0	UNK
281	Intervention	230016	1	3	0	0	0	0	0	0	0	0	0	0	0	0	0	0	0	0	0	0	0	1	0	UNK	0	0	0	0	0	0	0	0	0	0	0	0	0	0	0	1	1	0	0	0	0	0	0
282	Intervention	230017	1	3	0	0	0	0	0	0	0	0	0	0	0	0	1	0	0	0	0	0	0	1	0	UNK	0	0	0	0	0	0	0	0	0	0	0	0	0	0	1	1	0	0	0	0	0	0	0
283	Intervention	230018	1	3	1	1	1	1	0	0	0	0	1	UNK	0	0	1	0	0	0	0	1	0	1	0	UNK	0	0	0	0	0	0	0	0	0	0	0	0	0	0	0	1	0	0	0	0	0	0	UNK
284	Intervention	230019	2	3	1	0	1	1	0	UNK	1	0	UNK	0	0	0	1	0	1	0	0	1	UNK	1	0	0	0	0	0	0	0	0	0	0	0	0	0	0	0	0	1	1	UNK	0	0	0	0	0	0
285	Intervention	230020	1	2	1	1	0	1	0	0	0	0	0	0	0	0	0	0	0	0	0	0	0	1	0	0	0	0	0	0	0	0	0	0	0	0	0	UNK	0	0	0	UNK	1	UNK	UNK	UNK	UNK	UNK	UNK
286	Intervention	230021	1	3	1	0	0	0	0	0	0	0	0	0	0	0	1	1	0	0	0	0	0	1	0	0	0	0	0	0	0	0	0	0	0	0	0	0	0	0	0	1	0	0	0	0	0	0	0
287	Intervention	230022	2	3	0	0	0	0	0	0	0	0	0	0	0	0	0	0	0	0	0	0	0	1	0	UNK	0	0	0	0	0	0	0	0	0	0	0	0	0	0	0	1	0	1	0	1	0	0	0
288	Intervention	230023	1	3	0	0	0	0	0	0	0	0	0	0	0	0	0	0	0	0	0	0	0	1	0	UNK	0	0	0	0	0	0	0	0	0	0	0	0	0	0	1	1	0	1	0	0	1	0	0
289	Intervention	230024	2	3	0	0	0	0	0	0	0	0	0	0	0	0	1	0	0	0	0	0	0	1	0	UNK	0	0	0	0	0	0	0	0	0	0	0	0	0	0	0	1	0	1	0	1	1	0	0
290	Intervention	230025	2	3	0	0	0	0	0	0	1	0	0	1	0	0	1	0	0	0	0	0	0	1	0	UNK	0	0	0	0	0	0	0	0	0	0	0	0	0	0	0	1	0	0	1	0	1	0	0
291	Control	291	2	1	0	1	0	0	0	0	0	0	0	0	UNK	UNK	1	0	0	0	0	0	0	0	0	UNK	0	0	0	0	0	0	0	0	0	0	0	0	1	0	1	1	0	0	1	0	1	0	0
292	Control	292	2	1	1	1	1	1	0	0	0	0	0	0	UNK	UNK	0	1	0	0	0	0	0	0	0	UNK	0	0	0	0	0	0	0	0	0	0	0	0	1	0	0	0	0	0	0	0	0	0	0
293	Control	293	1	1	0	1	0	0	0	0	0	0	0	0	UNK	UNK	0	1	1	1	0	0	0	0	UNK	0	0	0	0	0	0	0	0	0	0	0	0	0	1	0	0	1	0	0	0	0	0	0	0
294	Intervention	3006	2	1	0	0	1	1	0	1	0	0	0	1	0	1	1	0	0	0	0	0	0	1	0	0	0	0	0	0	0	0	0	0	0	0	0	0	0	0	1	UNK	1	UNK	UNK	UNK	UNK	UNK	UNK
295	Intervention	3022	1	1	0	0	1	0	0	0	0	0	0	1	UNK	UNK	1	0	0	0	0	0	0	1	0	0	0	0	0	0	0	0	0	0	0	0	0	0	0	0	0	1	0	0	1	0	0	0	0
296	Control	22029	1	3	1	1	UNK	UNK	UNK	1	UNK	UNK	UNK	UNK	0	0	0	UNK	UNK	UNK	UNK	1	1	0	0	UNK	UNK	UNK	UNK	UNK	UNK	UNK	UNK	UNK	UNK	UNK	UNK	UNK	1	0	0	UNK	UNK	UNK	UNK	UNK	UNK	UNK	UNK
297	Control	22030	1	3	1	1	UNK	UNK	UNK	UNK	UNK	UNK	UNK	UNK	0	0	0	UNK	UNK	UNK	UNK	UNK	1	1	0	0	UNK	UNK	UNK	UNK	UNK	UNK	UNK	UNK	UNK	UNK	UNK	UNK	1	0	0	1	UNK	UNK	UNK	UNK	UNK	UNK	UNK
298	Control	12007	2	2	1	0	1	0	0	1	0	0	1	UNK	0	0	0	0	1	1	0	0	1	0	UNK	UNK	1	0	0	0	0	0	0	0	0	0	0	0	0	0	0	1	0	0	0	0	0	0	0
299	Control	12008	2	2	1	0	0	0	0	0	0	0	0	1	0	0	0	0	0	0	0	0	0	1	0	0	1	0	1	0	0	0	0	0	0	0	0	0	1	0	0	1	0	0	0	0	0	1	0
300	Intervention	3015	1	1	1	UNK	1	UNK	UNK	UNK	UNK	UNK	UNK	UNK	UNK	UNK	0	1	0	0	0	0	0	1	1	0	1	UNK	UNK	UNK	UNK	UNK	1	UNK	UNK	UNK	UNK	UNK	0	0	1	1	0	0	0	0	0	0	0
301	Intervention	10023	1	2	1	1	1	1	UNK	UNK	UNK	UNK	UNK	UNK	UNK	UNK	0	0	0	0	UNK	UNK	1	0	0	UNK	UNK	UNK	UNK	UNK	UNK	UNK	UNK	UNK	UNK	UNK	UNK	UNK	0	0	UNK	UNK	UNK	UNK	UNK	UNK	UNK	UNK	UNK
302	Intervention	160004	1	3	0	0	0	0	0	0	0	0	0	0	0	0	1	0	0	0	0	0	0	1	0	0	0	0	0	0	0	0	0	0	0	0	0	0	0	0	1	1	0	0	0	0	0	0	0
303	Intervention	160005	1	3	0	1	0	0	0	0	0	0	0	0	0	1	1	0	0	0	0	0	0	0	0	0	0	0	0	0	0	0	0	0	0	0	0	0	0	0	0	0	1	0	0	0	0	0	0
304	Intervention	160006	1	3	0	1	0	0	0	0	0	0	0	0	0	0	1	1	0	0	0	0	0	1	0	0	0	0	0	0	0	0	0	0	0	0	0	0	0	0	1	0	1	0	0	0	0	0	0
305	Intervention	10024	1	2	1	1	1	1	UNK	UNK	UNK	UNK	UNK	UNK	UNK	UNK	0	1	1	1	UNK	1	1	0	0	1	1	UNK	UNK	UNK	UNK	UNK	UNK	1	UNK	UNK	UNK	UNK	1	0	UNK	0	UNK	UNK	UNK	UNK	UNK	UNK	UNK
306	Intervention	2004	2	3	UNK	1	1	UNK	UNK	UNK	UNK	UNK	UNK	UNK	0	0	0	UNK	UNK	UNK	UNK	UNK	UNK	0	1	0	UNK	UNK	UNK	UNK	UNK	UNK	UNK	UNK	UNK	UNK	UNK	UNK	0	0	UNK	UNK	UNK	UNK	UNK	UNK	UNK	UNK	UNK
308	Intervention	3023	1	1	0	1	0	0	0	0	0	0	0	0	0	0	1	0	0	0	1	0	0	0	0	0	0	0	0	0	0	0	0	0	0	0	0	0	0	0	1	1	0	1	0	0	0	0	0
309	Intervention	3025	1	1	0	0	1	1	0	0	0	0	0	0	0	0	0	0	0	0	0	0	0	1	0	0	0	0	0	0	0	0	0	0	0	0	0	0	0	0	1	1	0	0	0	1	1	0	0
310	Intervention	3018	2	1	0	0	0	0	0	0	1	0	0	1	0	0	0	0	0	0	0	0	0	1	0	UNK	0	0	0	0	0	0	0	0	0	0	0	0	0	0	0	1	0	0	0	0	1	0	0
311	Intervention	3024	1	1	0	0	0	0	0	0	0	0	0	0	0	0	1	0	0	0	0	0	0	1	0	UNK	0	0	0	0	0	0	0	0	0	0	0	0	0	0	1	1	0	0	0	1	1	0	0
312	Intervention	240003	2	1	1	0	0	0	0	0	0	0	0	0	0	0	1	1	0	1	0	0	0	0	1	0	0	0	0	0	0	0	0	0	0	0	0	0	0	0	1	0	1	0	0	0	0	0	0
313	Intervention	3021	2	1	1	1	UNK	0	0	1	1	0	0	1	1	0	0	0	UNK	UNK	0	1	1	1	0	UNK	0	0	0	0	0	0	0	0	0	0	0	0	UNK	UNK	1	1	0	0	0	0	0	0	0
314	Intervention	240004	1	1	1	1	1	1	0	UNK	UNK	0	UNK	UNK	0	0	1	0	0	0	0	0	UNK	1	0	0	0	0	0	0	0	0	0	0	0	0	0	0	0	0	0	0	0	0	0	0	0	0	0
315	Intervention	3014	1	1	1	UNK	UNK	0	0	1	0	0	0	0	0	1	1	0	0	0	0	0	0	1	0	0	0	0	0	0	0	0	0	0	0	0	0	0	0	0	1	0	0	0	0	0	0	0	0
316	Intervention	140017	1	3	1	UNK	UNK	UNK	UNK	UNK	UNK	UNK	UNK	UNK	UNK	1	0	1	0	0	0	UNK	UNK	1	UNK	UNK	UNK	UNK	UNK	UNK	UNK	UNK	UNK	UNK	UNK	UNK	UNK	UNK	UNK	UNK	0	0	0	0	0	0	0	UNK	UNK
317	Intervention	140018	2	2	1	1	1	1	0	0	0	0	1	0	UNK	UNK	0	1	0	0	0	0	1	0	0	UNK	UNK	UNK	UNK	UNK	UNK	UNK	UNK	UNK	UNK	UNK	UNK	UNK	UNK	UNK	1	1	1	0	1	0	UNK	UNK	UNK
319	Intervention	319	2	3	0	0	0	0	0	1	0	0	0	0	0	0	0	1	0	0	0	0	1	0	0	0	0	1	0	1	0	0	0	0	0	1	1	1	0	0	1	1	0	1	0	1	1	0	0
320	Intervention	140019	1	2	0	0	0	0	0	0	1	0	0	1	UNK	UNK	0	0	0	0	0	0	0	1	0	UNK	UNK	UNK	UNK	UNK	UNK	UNK	UNK	UNK	UNK	UNK	UNK	UNK	UNK	UNK	1	1	0	0	0	0	0	0	UNK
321	Intervention	140020	2	3	0	UNK	UNK	UNK	UNK	1	0	UNK	UNK	1	0	1	1	0	0	0	0	UNK	UNK	1	0	UNK	UNK	UNK	UNK	UNK	UNK	UNK	UNK	UNK	UNK	UNK	UNK	UNK	UNK	UNK	1	UNK	1	0	1	0	UNK	UNK	UNK
322	Intervention	140021	2	3	0	UNK	UNK	UNK	UNK	UNK	UNK	UNK	UNK	UNK	UNK	0	0	0	0	0	0	UNK	UNK	1	UNK	UNK	UNK	UNK	UNK	UNK	UNK	UNK	UNK	UNK	UNK	UNK	UNK	UNK	UNK	UNK	0	UNK	0	UNK	UNK	UNK	UNK	UNK	UNK
323	Intervention	3002	2	1	1	1	1	0	0	0	0	0	0	1	0	0	1	1	0	0	0	0	0	0	0	0	0	0	0	0	0	0	0	0	0	0	0	0	0	0	1	UNK	1	UNK	UNK	UNK	UNK	UNK	0
324	Intervention	3020	1	1	1	1	1	0	0	0	0	0	0	0	0	0	1	0	0	UNK	0	0	1	0	0	0	0	0	0	0	0	0	0	0	0	0	0	0	0	0	1	1	0	0	0	0	1	0	0
325	Control	20-001	1	1	0	0	1	1	0	0	0	0	0	0	0	1	0	0	1	0	0	0	0	1	0	0	0	0	0	0	0	0	0	0	0	0	0	1	1	0	1	1	0	0	1	0	0	UNK	0
326	Intervention	140022	1	2	0	1	1	1	0	0	0	0	1	0	UNK	UNK	0	0	0	0	0	0	1	UNK	0	UNK	UNK	UNK	UNK	UNK	UNK	UNK	UNK	UNK	UNK	UNK	UNK	UNK	UNK	UNK	0	1	0	1	0	0	0	0	UNK
327	Intervention	140023	2	2	1	1	0	0	0	1	0	0	0	0	UNK	UNK	1	0	0	0	0	0	0	1	0	UNK	UNK	UNK	UNK	UNK	UNK	UNK	UNK	UNK	UNK	UNK	UNK	UNK	UNK	UNK	0	1	1	0	0	0	0	UNK	UNK
328	Intervention	3001	1	1	0	0	0	0	0	0	0	0	0	0	0	0	0	0	0	0	0	0	0	0	0	0	0	0	0	0	0	0	0	0	0	0	0	0	0	0	0	1	0	0	0	0	0	1	0
329	Intervention	140024	2	2	1	1	1	1	0	0	0	0	1	0	UNK	UNK	0	1	0	0	0	0	UNK	0	0	UNK	UNK	UNK	UNK	UNK	UNK	UNK	UNK	UNK	1	UNK	1	UNK	UNK	UNK	0	0	0	0	0	0	0	UNK	1
330	Intervention	140025	2	2	1	1	1	1	1	0	0	0	1	UNK	UNK	UNK	0	0	0	0	0	0	0	UNK	UNK	UNK	UNK	UNK	UNK	UNK	UNK	UNK	UNK	UNK	UNK	UNK	UNK	UNK	UNK	UNK	0	1	0	UNK	0	0	1	UNK	1
332	Intervention	210002	1	1	1	0	1	1	0	0	0	0	0	1	0	0	1	1	0	0	0	0	UNK	0	0	0	0	0	0	0	0	0	0	0	0	0	1	0	0	0	1	1	0	0	0	0	0	0	0
333	Intervention	210003	2	1	1	1	1	1	0	0	0	0	1	0	0	0	0	0	0	0	0	1	1	0	0	0	0	0	0	0	0	0	0	0	0	0	0	0	0	0	0	1	0	0	1	0	0	0	0
334	Intervention	210004	1	1	1	1	1	0	0	0	0	0	0	1	0	0	1	1	1	1	0	1	1	1	0	0	0	0	0	0	0	0	0	0	0	0	0	0	0	0	1	1	0	0	0	0	0	0	0
335	Intervention	210005	2	1	1	1	1	0	0	0	0	0	0	0	0	0	1	0	1	1	0	0	0	1	0	0	0	0	0	0	0	0	0	0	0	0	0	0	0	0	1	1	0	0	0	0	0	0	0
336	Intervention	336	1	3	0	1	1	0	0	0	0	0	0	0	0	0	1	0	0	0	0	1	0	0	0	0	0	0	0	0	0	UNK	0	0	0	0	0	0	0	0	1	1	0	0	0	1	1	0	1
337	Intervention	210006	1	1	1	1	1	1	0	0	0	0	0	0	0	0	1	0	0	0	0	0	0	1	0	0	0	0	0	0	0	0	0	0	0	0	0	0	0	0	1	1	0	0	1	0	0	0	0
338	Intervention	210007	1	1	0	0	0	1	0	0	0	0	0	0	0	1	1	0	0	0	0	0	0	0	0	0	0	0	0	0	0	0	0	0	0	0	0	0	0	0	1	1	1	0	0	0	0	0	0
339	Intervention	210008	2	1	1	1	1	0	0	1	0	0	0	0	0	0	UNK	0	1	1	0	0	0	UNK	UNK	UNK	0	0	0	0	0	0	0	0	0	0	0	0	0	0	0	0	0	0	0	0	0	0	0
340	Intervention	210009	1	1	1	1	1	1	1	0	0	0	0	0	0	0	1	0	0	0	0	0	0	1	0	0	0	0	0	0	0	0	0	0	0	0	0	0	0	0	1	1	0	0	0	0	0	0	1
341	Intervention	210010	2	1	1	1	1	0	0	0	0	0	0	0	0	0	0	1	1	1	1	1	1	1	1	0	0	0	0	0	0	0	0	0	0	0	0	0	0	1	0	0	0	0	0	0	0	0	0
342	Intervention	342	1	3	1	UNK	1	1	UNK	1	UNK	UNK	UNK	UNK	0	0	0	UNK	UNK	UNK	UNK	UNK	UNK	0	0	1	UNK	UNK	UNK	UNK	UNK	UNK	UNK	UNK	UNK	UNK	UNK	UNK	0	0	0	0	0	0	0	0	0	0	0
343	Intervention	140026	1	2	1	1	1	1	0	1	0	0	UNK	UNK	UNK	UNK	0	0	UNK	UNK	UNK	UNK	1	0	0	UNK	1	UNK	UNK	UNK	UNK	UNK	UNK	UNK	UNK	1	UNK	UNK	0	0	1	1	0	1	UNK	UNK	1	UNK	UNK
344	Intervention	2014	2	2	1	1	0	0	UNK	UNK	UNK	UNK	UNK	UNK	UNK	UNK	0	0	1	1	UNK	UNK	UNK	UNK	0	0	1	UNK	UNK	UNK	UNK	UNK	UNK	UNK	UNK	UNK	UNK	1	0	0	0	UNK	UNK	UNK	UNK	UNK	UNK	UNK	UNK
345	Intervention	345	2	3	0	0	0	0	0	0	0	0	0	0	0	0	0	0	0	0	0	0	0	0	0	0	0	0	0	0	0	0	0	0	0	0	0	0	1	0	1	1	0	0	0	0	0	0	0
346	Intervention	346	2	3	0	1	0	0	0	0	0	1	0	0	0	0	0	1	0	0	0	0	0	0	0	0	0	0	0	0	0	0	0	0	0	0	0	0	0	0	1	1	0	0	1	0	0	0	0
347	Intervention	140027	2	2	0	UNK	1	UNK	UNK	UNK	UNK	UNK	UNK	UNK	UNK	1	1	0	UNK	UNK	UNK	UNK	UNK	1	UNK	UNK	UNK	UNK	UNK	UNK	UNK	UNK	UNK	UNK	UNK	UNK	UNK	UNK	0	0	1	UNK	0	UNK	UNK	UNK	UNK	UNK	UNK
348	Intervention	1025	1	3	1	1	1	1	UNK	1	UNK	UNK	UNK	UNK	UNK	UNK	0	1	0	1	1	1	1	0	0	1	1	UNK	UNK	UNK	UNK	UNK	UNK	UNK	UNK	UNK	UNK	UNK	1	0	UNK	UNK	UNK	UNK	UNK	UNK	UNK	UNK	UNK
349	Control	1	1	1	1	1	1	1	0	1	0	0	0	1	0	0	0	0	1	1	0	UNK	UNK	0	0	0	0	0	0	0	0	0	0	0	0	0	0	0	1	0	0	1	0	0	1	0	0	UNK	UNK
350	Control	2	2	1	1	1	1	1	0	0	0	0	1	UNK	0	0	0	0	0	0	0	0	1	0	0	0	0	0	0	0	0	0	0	0	0	0	0	0	1	0	0	0	0	0	0	0	0	UNK	1
351	Intervention	351	2	3	0	0	0	0	0	1	0	0	0	0	0	0	1	1	0	0	0	0	0	0	0	0	0	0	0	1	0	0	0	0	0	0	0	0	0	0	0	0	0	0	0	0	0	0	0
352	Intervention	24005	1	1	0	0	0	0	0	UNK	UNK	0	0	UNK	0	0	1	0	1	1	0	0	0	1	0	0	0	UNK	0	0	0	0	0	0	0	0	0	0	0	0	0	1	0	1	0	0	0	0	0
353	Intervention	3003	2	1	0	0	0	0	0	0	0	0	0	0	0	1	1	0	0	0	0	0	0	1	0	0	0	0	0	0	0	0	0	0	0	0	0	0	UNK	UNK	0	0	1	0	0	0	0	0	0
354	Control	3	1	1	1	1	1	1	0	1	UNK	0	0	UNK	UNK	UNK	0	0	1	0	0	1	0	0	1	0	0	0	0	0	0	0	0	0	0	0	0	0	1	0	0	0	0	0	1	0	0	0	0
355	Intervention	2013	1	1	1	1	1	1	UNK	UNK	UNK	UNK	UNK	UNK	0	0	0	0	0	UNK	UNK	0	UNK	0	0	0	UNK	UNK	UNK	UNK	UNK	UNK	UNK	UNK	UNK	UNK	UNK	UNK	1	0	UNK	UNK	UNK	UNK	UNK	UNK	UNK	UNK	UNK
356	Intervention	2011	2	2	1	UNK	1	UNK	UNK	1	UNK	UNK	UNK	UNK	0	1	1	0	UNK	UNK	UNK	UNK	UNK	1	0	0	UNK	UNK	UNK	UNK	UNK	UNK	UNK	UNK	UNK	UNK	UNK	UNK	0	0	UNK	UNK	1	UNK	UNK	0	0	UNK	UNK
357	Intervention	140028	1	2	0	UNK	UNK	UNK	UNK	UNK	UNK	UNK	UNK	UNK	UNK	1	1	0	UNK	UNK	UNK	UNK	UNK	1	UNK	UNK	UNK	UNK	UNK	UNK	UNK	UNK	UNK	UNK	UNK	UNK	UNK	UNK	0	0	0	UNK	0	UNK	UNK	UNK	UNK	UNK	UNK
358	Intervention	2008	1	1	0	1	1	UNK	1	UNK	UNK	UNK	UNK	UNK	0	0	0	0	UNK	UNK	UNK	1	UNK	0	0	0	UNK	UNK	UNK	UNK	UNK	UNK	UNK	UNK	UNK	UNK	UNK	UNK	0	0	UNK	UNK	UNK	UNK	UNK	UNK	UNK	UNK	1
359	Intervention	140029	2	3	0	UNK	UNK	UNK	UNK	UNK	UNK	UNK	UNK	UNK	0	1	1	0	0	0	0	UNK	UNK	1	UNK	UNK	UNK	UNK	UNK	UNK	UNK	UNK	UNK	UNK	UNK	UNK	0	UNK	UNK	UNK	0	UNK	1	UNK	UNK	0	0	UNK	UNK
360	Intervention	140030	1	2	1	1	0	1	0	UNK	UNK	UNK	UNK	UNK	UNK	UNK	0	1	0	0	UNK	UNK	UNK	UNK	UNK	UNK	UNK	UNK	UNK	UNK	UNK	UNK	UNK	UNK	UNK	UNK	UNK	UNK	UNK	UNK	UNK	1	0	0	UNK	UNK	UNK	UNK	UNK
361	Intervention	361	1	3	UNK	UNK	1	1	UNK	UNK	UNK	UNK	UNK	UNK	UNK	UNK	1	UNK	UNK	UNK	UNK	UNK	UNK	UNK	UNK	UNK	UNK	UNK	UNK	UNK	UNK	UNK	UNK	UNK	UNK	UNK	UNK	UNK	UNK	1	UNK	UNK	UNK	UNK	UNK	UNK	UNK	UNK	UNK
362	Intervention	362	1	3	UNK	UNK	1	UNK	UNK	UNK	UNK	UNK	UNK	UNK	UNK	UNK	UNK	UNK	UNK	UNK	UNK	1	UNK	0	UNK	UNK	UNK	UNK	UNK	UNK	UNK	UNK	UNK	UNK	UNK	UNK	UNK	UNK	0	0	UNK	UNK	UNK	UNK	UNK	UNK	UNK	UNK	UNK
363	Intervention	363	1	3	UNK	1	1	UNK	UNK	UNK	UNK	UNK	UNK	UNK	UNK	UNK	UNK	UNK	UNK	UNK	UNK	UNK	UNK	UNK	UNK	UNK	UNK	UNK	UNK	UNK	UNK	UNK	UNK	UNK	UNK	UNK	UNK	UNK	UNK	UNK	1	1	0	0	0	1	UNK	UNK	UNK
364	Intervention	364	2	3	1	UNK	1	UNK	UNK	UNK	UNK	UNK	UNK	1	UNK	UNK	0	1	UNK	UNK	UNK	UNK	UNK	UNK	UNK	UNK	UNK	UNK	UNK	UNK	UNK	UNK	UNK	UNK	UNK	UNK	UNK	UNK	UNK	UNK	UNK	UNK	UNK	UNK	UNK	UNK	UNK	UNK	UNK
365	Intervention	3030	2	1	0	0	0	0	0	0	0	0	0	0	0	0	0	0	0	0	0	0	0	0	0	0	0	0	0	0	0	0	0	0	0	0	0	0	0	0	UNK	1	0	1	0	1	1	0	0
366	Control	3	2	3	1	1	0	0	0	0	0	0	UNK	UNK	UNK	UNK	1	1	0	0	1	UNK	UNK	1	1	1	0	0	0	0	0	0	1	0	0	0	0	0	0	0	1	0	0	UNK	UNK	UNK	UNK	UNK	UNK
367	Intervention	240006	1	3	0	1	1	0	0	0	0	0	1	0	UNK	UNK	0	0	0	0	0	1	UNK	1	0	UNK	1	0	0	0	0	0	0	0	0	1	0	0	0	0	1	1	0	0	0	UNK	1	1	0
368	Intervention	240007	1	3	1	1	0	1	0	1	0	0	0	0	UNK	UNK	1	0	0	0	0	0	1	1	0	0	0	0	0	0	0	0	0	0	0	1	0	0	0	0	0	1	0	0	0	UNK	0	0	0
369	Control	4	1	3	1	1	1	1	0	0	0	0	0	1	0	0	0	0	1	0	0	1	0	0	1	UNK	0	0	0	0	0	0	0	0	0	0	0	0	0	0	0	0	0	0	1	0	0	0	0
370	Intervention	3031	2	1	0	1	0	0	0	0	0	0	0	0	0	0	0	0	0	0	0	0	0	UNK	UNK	UNK	0	0	0	0	0	0	0	0	0	0	0	1	0	0	1	0	1	0	0	0	0	1	0
371	Control	8008	1	3	0	0	0	0	0	1	0	0	0	1	0	0	0	0	0	0	0	0	0	1	0	0	0	0	0	0	0	0	0	0	0	0	0	0	0	0	1	1	0	1	0	1	1	0	0
372	Control	8009	1	3	1	0	0	0	0	0	0	0	0	0	0	0	1	1	1	1	0	0	0	1	1	0	0	0	0	0	0	0	0	0	0	0	0	0	0	0	0	0	0	0	0	0	0	0	0
373	Control	8010	2	3	0	1	0	0	0	0	0	0	0	0	0	0	1	0	1	1	0	0	1	0	0	0	0	0	0	0	0	0	0	0	0	0	0	1	0	0	1	1	0	0	0	0	1	1	0
374	Control	8011	2	3	1	1	1	1	0	0	0	0	0	0	0	0	1	0	0	0	0	0	0	1	0	0	0	0	0	0	0	0	0	0	0	0	0	0	0	0	1	1	0	0	1	0	0	0	0
375	Control	5	1	3	0	0	0	1	0	0	1	0	0	1	0	0	1	0	0	0	0	0	0	1	0	0	0	0	0	0	0	0	0	0	0	0	0	0	0	0	1	1	0	0	1	1	1	0	0
376	Control	6	1	3	0	0	0	0	0	0	0	0	0	1	0	0	1	0	0	0	0	0	0	1	0	0	0	0	0	0	0	0	0	0	0	0	0	0	0	0	1	1	0	0	1	1	1	0	0
377	Control	8012	2	3	1	1	0	0	0	0	0	0	0	0	0	0	1	1	0	0	0	0	0	UNK	0	0	0	0	0	0	0	0	0	0	0	0	0	0	0	0	0	0	0	0	0	0	0	0	0
378	Control	22031	2	1	1	UNK	1	1	UNK	1	UNK	UNK	UNK	UNK	0	0	0	1	0	UNK	UNK	UNK	UNK	UNK	0	UNK	UNK	UNK	UNK	UNK	UNK	UNK	UNK	UNK	UNK	UNK	UNK	UNK	1	0	UNK	UNK	UNK	UNK	UNK	UNK	UNK	UNK	UNK
379	Control	7	1	3	0	0	0	0	0	0	0	0	0	1	0	0	0	0	0	0	0	0	0	1	0	0	0	0	0	0	0	0	0	0	0	0	0	0	0	0	1	1	0	0	1	1	1	0	UNK
380	Control	8	2	3	0	0	0	0	0	0	0	0	1	0	0	0	0	0	0	0	0	0	0	1	0	0	0	0	0	0	0	0	0	0	0	0	0	0	0	0	1	1	0	0	1	1	1	0	0
381	Control	9	2	3	0	0	0	0	0	0	0	0	1	1	0	0	0	0	0	0	0	0	0	1	0	0	0	0	0	0	0	0	0	0	0	0	0	0	0	0	1	1	0	1	0	0	1	0	1
382	Control	10	2	3	0	0	0	1	0	0	0	0	1	0	0	0	1	0	0	0	0	0	0	1	0	0	0	0	0	0	0	0	0	0	0	0	0	0	0	0	0	1	1	0	1	1	1	0	0
383	Control	8013	1	3	1	1	0	0	0	0	0	0	0	0	0	0	1	0	0	0	0	0	0	1	0	0	0	0	0	0	0	0	0	0	0	0	0	0	0	0	0	1	0	0	0	0	0	0	0
384	Control	8014	1	3	0	0	1	1	0	0	0	0	0	0	0	0	1	0	0	0	0	0	0	1	0	0	0	0	0	0	0	0	0	0	0	0	0	0	0	0	1	1	0	1	1	0	1	0	0
385	Control	8015	2	3	0	1	1	0	0	0	0	0	0	0	0	0	1	0	0	0	0	0	1	0	0	0	0	0	0	0	0	0	0	0	0	0	0	0	0	0	0	1	0	0	0	0	0	0	0
386	Control	8016	2	3	1	1	0	1	0	0	0	0	0	0	0	0	0	1	1	1	0	0	0	0	0	0	0	0	0	0	0	0	0	0	0	0	0	0	0	0	0	0	0	0	0	0	0	0	0
387	Control	8017	1	3	1	1	0	0	0	1	0	0	0	0	0	0	1	0	0	0	0	0	0	1	1	1	0	0	0	0	0	0	0	0	0	0	0	0	0	0	0	0	0	0	0	0	0	0	0
388	Intervention	240008	2	3	0	1	1	0	0	0	0	0	0	0	0	0	0	1	0	0	0	0	0	1	0	UNK	0	0	0	0	0	0	0	0	0	0	0	1	0	0	0	0	1	0	0	0	0	0	0
390	Intervention	240009	2	3	1	1	1	1	0	0	0	0	0	0	0	0	1	0	0	0	0	0	0	1	0	UNK	0	0	0	0	0	0	0	0	0	0	0	0	0	0	1	1	0	0	0	0	1	0	0
391	Control	4	2	3	1	UNK	UNK	0	UNK	1	0	0	0	1	0	0	1	1	0	UNK	UNK	0	UNK	1	1	1	0	0	0	0	0	0	0	0	UNK	0	0	0	0	0	1	UNK	0	UNK	UNK	UNK	UNK	UNK	UNK
392	Intervention	240010	2	3	1	0	0	0	0	1	0	0	0	0	0	0	1	0	1	0	0	0	0	1	1	UNK	0	0	0	0	0	0	0	0	0	0	0	0	0	0	1	1	0	0	0	0	1	0	0
393	Control	393	1	1	1	1	0	0	0	0	0	0	0	0	UNK	UNK	0	1	0	0	0	0	0	1	1	1	0	0	0	0	0	0	0	0	0	0	0	0	1	0	1	1	0	0	0	0	0	0	0
396	Control	200002	2	1	1	UNK	UNK	1	0	1	0	0	0	0	0	0	1	1	1	1	UNK	UNK	UNK	1	0	0	0	0	0	0	0	0	0	0	0	0	1	0	0	0	UNK	UNK	UNK	UNK	UNK	UNK	UNK	UNK	UNK
397	Control	5	2	2	1	UNK	0	0	0	1	0	0	0	0	0	0	1	0	0	0	UNK	0	UNK	1	0	UNK	0	0	0	0	0	0	0	0	0	0	0	0	0	0	1	UNK	0	UNK	UNK	UNK	UNK	UNK	UNK
398	Intervention	398	2	3	0	1	1	1	0	0	0	0	0	0	0	1	1	0	0	0	0	0	0	1	UNK	UNK	0	0	0	0	0	0	0	0	0	0	0	0	0	0	0	0	0	0	0	0	0	0	0
399	Intervention	1600012	1	3	0	UNK	0	0	0	1	0	0	0	0	0	1	1	0	0	0	0	0	0	0	0	0	0	0	0	0	0	0	0	0	0	0	0	0	0	0	0	0	0	0	0	0	0	0	0
400	Intervention	1600013	2	3	1	1	0	0	0	0	0	0	0	0	0	0	1	0	0	0	0	0	0	0	0	0	0	0	0	0	0	0	0	0	0	0	0	0	0	0	0	0	1	0	0	0	0	0	0
401	Intervention	1600010	1	3	UNK	UNK	UNK	1	0	UNK	UNK	0	0	UNK	0	0	1	0	0	0	0	0	0	1	UNK	UNK	0	0	0	0	0	0	0	0	0	0	0	0	1	0	0	1	0	1	0	1	1	0	0
[truncated: 74 more columns]
